# Supplementary material for: Poly[[bis­[μ2-8-ethyl-5-oxo-2-(piperazin-1-yl)-5,8-dihydro­pyrido[2,3-d]pyrimidine-6-carboxyl­ato]manganese(II)] dihydrate]
Source: Acta Crystallogr Sect E Struct Rep Online. 2008 Mar 14;64(Pt 4):m547. doi: 10.1107/S1600536808006533 (PMC2961022; doi:10.1107/S1600536808006533)
Supplement: Supplementary file 1 [file e-64-0m547-sup1.cif]

##############################################################################
###                                                                        ###
###        Electronic paper (Acta Crystallographica Section E)             ###
###                                                                        ###
##############################################################################
#                                                                            #
# This CIF contains the data in a paper accepted for publication in Acta     #
# Crystallographica Section E. It conforms to the requirements of Notes      #
# for Authors for Section E, and has been peer reviewed under the auspices   #
# of the IUCr Commission on Journals.                                        #
#                                                                            #
# Full details of the Crystallographic Information File format               #
# are given in the paper "The Crystallographic Information File (CIF):       #
# a New Standard Archive File for Crystallography" by S. R. Hall, F. H.      #
# Allen and I. D. Brown [Acta Cryst. (1991), A47, 655-685].                  #
#                                                                            #
# The current version of the core CIF dictionary is obtainable from          #
# ftp://ftp.iucr.org/pub/cif_core.dic. The current version number is 2.4.    #
#                                                                            #
# Software is freely available for graphical display of the structure(s) in  #
# this CIF.  For information consult the CIF home page http://www.iucr.org/  #
# cif/home.html                                                              #
#                                                                            #
# This file may be used for bona fide research purposes within the           #
# scientific community so long as proper attribution is given to the journal # 
# article from which it was obtained.                                        #
#                                                                            #
##############################################################################
                                             
data_I
_audit_creation_method     SHELXL-97
_chemical_name_systematic
;
Poly[[bis[\m~2~-8-ethyl-5-oxo-2-(piperazin-1-yl)-5,8-
dihydropyrido[2,3-d]pyrimidine-6-carboxylato]manganese(II)] dihydrate]
;
_chemical_name_common     ?
_chemical_formula_moiety     'C28 H32 Mn N10 O6, 2(H2 O)'
_chemical_formula_sum     'C28 H36 Mn N10 O8'
_chemical_formula_iupac     '[Mn (C14 H16 N5 O3)2], 2H2 O'
_chemical_formula_weight     695.58
_chemical_melting_point     ?
_symmetry_cell_setting     'monoclinic'
_symmetry_space_group_name_H-M     'P 21/c'
_symmetry_space_group_name_Hall     '-P 2ybc'
loop_
    _symmetry_equiv_pos_as_xyz
    'x, y, z'
    '-x, y+1/2, -z+1/2'
    '-x, -y, -z'
    'x, -y-1/2, z-1/2'
_cell_length_a     6.0422(2)
_cell_length_b     21.5673(8)
_cell_length_c     12.7395(5)
_cell_angle_alpha     90.00
_cell_angle_beta     99.6170(10)
_cell_angle_gamma     90.00
_cell_volume     1636.80(10)
_cell_formula_units_Z     2
_cell_measurement_reflns_used     4747
_cell_measurement_theta_min     2.49
_cell_measurement_theta_max     28.25
_cell_measurement_temperature     295(2)
_exptl_crystal_description     prism
_exptl_crystal_colour     colorless
_exptl_crystal_size_max     0.34
_exptl_crystal_size_mid     0.26
_exptl_crystal_size_min     0.18
_exptl_crystal_density_diffrn     1.399
_exptl_crystal_density_meas     ?
_exptl_crystal_density_method     'not measured'
_exptl_crystal_F_000     718.0
_exptl_absorpt_coefficient_mu     0.466
_exptl_absorpt_correction_type     multi-scan
_exptl_absorpt_process_details     '(SADABS; Sheldrick, 1996)'
_exptl_absorpt_correction_T_min     0.861
_exptl_absorpt_correction_T_max     0.910
_exptl_special_details
;
;
_diffrn_ambient_temperature     295(2)
_diffrn_radiation_type     MoK\a
_diffrn_radiation_wavelength     0.71073
_diffrn_radiation_source     'fine-focus sealed tube'
_diffrn_radiation_monochromator     graphite
_diffrn_measurement_device_type     'Bruker SMART CCD'
_diffrn_measurement_method     \w
_diffrn_detector_area_resol_mean     ?
_diffrn_reflns_number     10030
_diffrn_reflns_av_R_equivalents     0.0188
_diffrn_reflns_av_sigmaI/netI     0.0264
_diffrn_reflns_theta_min     2.49
_diffrn_reflns_theta_max     28.29
_diffrn_reflns_theta_full     28.29
_diffrn_measured_fraction_theta_max     0.973
_diffrn_measured_fraction_theta_full     0.973
_diffrn_reflns_limit_h_min     -6
_diffrn_reflns_limit_h_max     8
_diffrn_reflns_limit_k_min     -27
_diffrn_reflns_limit_k_max     28
_diffrn_reflns_limit_l_min     -15
_diffrn_reflns_limit_l_max     16
_diffrn_standards_number     ?
_diffrn_standards_interval_count     ?
_diffrn_standards_interval_time     ?
_diffrn_standards_decay_%     ?
_refine_special_details
;
 Refinement of F^2^ against ALL reflections.  The weighted R-factor wR and
 goodness of fit S are based on F^2^, conventional R-factors R are based
 on F, with F set to zero for negative F^2^. The threshold expression of
 F^2^ > 2sigma(F^2^) is used only for calculating R-factors(gt) etc. and is
 not relevant to the choice of reflections for refinement.  R-factors based
 on F^2^ are statistically about twice as large as those based on F, and R-
 factors based on ALL data will be even larger.
;
_reflns_number_total     3938
_reflns_number_gt     3465
_reflns_threshold_expression     I>2\s(I)
_refine_ls_structure_factor_coef     Fsqd
_refine_ls_matrix_type     full
_refine_ls_R_factor_all     0.0667
_refine_ls_R_factor_gt     0.0605
_refine_ls_wR_factor_gt     0.1833
_refine_ls_wR_factor_ref     0.1912
_refine_ls_goodness_of_fit_ref     1.105
_refine_ls_restrained_S_all     1.104
_refine_ls_number_reflns     3938
_refine_ls_number_parameters     227
_refine_ls_number_restraints     1
_refine_ls_hydrogen_treatment     mixed
_refine_ls_weighting_scheme     calc
_refine_ls_weighting_details
         'calc w=1/[\s^2^(Fo^2^)+(0.1066P)^2^+1.0983P] where P=(Fo^2^+2Fc^2^)/3'
_atom_sites_solution_hydrogens     geom
_atom_sites_solution_primary     direct
_atom_sites_solution_secondary     difmap
_refine_ls_shift/su_max     0.000
_refine_ls_shift/su_mean     0.000
_refine_diff_density_max     0.975
_refine_diff_density_min     -0.478
_refine_ls_extinction_method     none
_refine_ls_extinction_coef     ?
loop_
    _atom_type_symbol
    _atom_type_description
    _atom_type_scat_dispersion_real
    _atom_type_scat_dispersion_imag
    _atom_type_scat_source
    'C' 'C' 0.0033 0.0016
                         'International Tables Vol C Tables 4.2.6.8 and 6.1.1.4'
    'H' 'H' 0.0000 0.0000
                         'International Tables Vol C Tables 4.2.6.8 and 6.1.1.4'
    'N' 'N' 0.0061 0.0033
                         'International Tables Vol C Tables 4.2.6.8 and 6.1.1.4'
    'O' 'O' 0.0106 0.0060
                         'International Tables Vol C Tables 4.2.6.8 and 6.1.1.4'
    'Mn' 'Mn' 0.3368 0.7283
                         'International Tables Vol C Tables 4.2.6.8 and 6.1.1.4'
_computing_data_collection     'SMART (Bruker, 1998)'
_computing_cell_refinement     'SAINT-Plus (Bruker, 1998)'
_computing_data_reduction     'SAINT-Plus (Bruker, 1998)'
_computing_structure_solution     'SHELXS97 (Sheldrick, 2008)'
_computing_structure_refinement     'SHELXL97 (Sheldrick, 2008)'
_computing_molecular_graphics     'SHELXTL (Sheldrick, 2008)'
_computing_publication_material     'SHELXTL (Sheldrick, 2008)'
loop_
    _atom_site_type_symbol
    _atom_site_label
    _atom_site_fract_x
    _atom_site_fract_y
    _atom_site_fract_z
    _atom_site_U_iso_or_equiv
    _atom_site_adp_type
    _atom_site_calc_flag
    _atom_site_refinement_flags
    _atom_site_occupancy
    _atom_site_disorder_assembly
    _atom_site_disorder_group
    Mn Mn1 0.5000 0.5000 0.5000 0.02831(19) Uani d S 1 . .
    O O1W 0.388(4) 0.5235(7) 0.9613(10) 0.244(9) Uani d P 0.50 . .
    O O1 0.7068(3) 0.49893(7) 0.38228(16) 0.0341(4) Uani d . 1 . .
    O O2W -0.081(2) 0.4426(8) 0.9246(7) 0.194(6) Uani d P 0.50 . .
    O O2 0.8721(5) 0.51863(13) 0.2451(2) 0.0717(8) Uani d . 1 . .
    O O3 0.3574(3) 0.58106(8) 0.41354(14) 0.0378(4) Uani d . 1 . .
    N N1 0.5078(5) 0.67158(12) 0.1504(2) 0.0533(7) Uani d . 1 . .
    N N2 -0.0007(4) 0.73723(11) 0.2985(2) 0.0464(6) Uani d . 1 . .
    N N3 0.2395(4) 0.74681(10) 0.16596(18) 0.0432(5) Uani d . 1 . .
    N N4 -0.0102(4) 0.82368(10) 0.19027(19) 0.0384(5) Uani d . 1 . .
    N N5 -0.2339(3) 0.93726(9) 0.11005(17) 0.0322(4) Uani d D 1 . .
    H H5N -0.140(4) 0.9649(12) 0.146(2) 0.048 Uiso d D 1 . .
    C C1 0.7282(4) 0.52991(11) 0.3018(2) 0.0358(5) Uani d . 1 . .
    C C2 0.5782(4) 0.58537(11) 0.2731(2) 0.0354(5) Uani d . 1 . .
    C C3 0.4044(4) 0.60559(10) 0.33118(19) 0.0313(5) Uani d . 1 . .
    C C4 0.2852(4) 0.66087(11) 0.28824(19) 0.0336(5) Uani d . 1 . .
    C C5 0.1042(5) 0.68542(12) 0.3304(2) 0.0425(6) Uani d . 1 . .
    H H5A 0.0546 0.6635 0.3848 0.051 Uiso calc R 1 . .
    C C6 0.0805(4) 0.76813(12) 0.2189(2) 0.0360(5) Uani d . 1 . .
    C C7 0.3383(5) 0.69362(12) 0.2010(2) 0.0395(6) Uani d . 1 . .
    C C8 0.6170(5) 0.61896(14) 0.1875(2) 0.0496(7) Uani d . 1 . .
    H H8A 0.7282 0.6046 0.1512 0.059 Uiso calc R 1 . .
    C C9 0.5717(8) 0.7043(2) 0.0566(3) 0.0725(12) Uani d . 1 . .
    H H9A 0.5531 0.7486 0.0645 0.087 Uiso calc R 1 . .
    H H9B 0.7285 0.6963 0.0537 0.087 Uiso calc R 1 . .
    C C10 0.4373(10) 0.6840(4) -0.0400(5) 0.116(2) Uani d . 1 . .
    H H10A 0.4583 0.6403 -0.0488 0.174 Uiso calc R 1 . .
    H H10B 0.4811 0.7059 -0.0989 0.174 Uiso calc R 1 . .
    H H10C 0.2822 0.6923 -0.0375 0.174 Uiso calc R 1 . .
    C C11 -0.1446(6) 0.85820(14) 0.2560(2) 0.0499(7) Uani d . 1 . .
    H H11A -0.0477 0.8852 0.3045 0.060 Uiso calc R 1 . .
    H H11B -0.2170 0.8295 0.2980 0.060 Uiso calc R 1 . .
    C C12 -0.3226(5) 0.89702(13) 0.1855(2) 0.0433(6) Uani d . 1 . .
    H H12A -0.4326 0.8693 0.1460 0.052 Uiso calc R 1 . .
    H H12B -0.3996 0.9225 0.2308 0.052 Uiso calc R 1 . .
    C C13 -0.1018(4) 0.89946(12) 0.0466(2) 0.0372(5) Uani d . 1 . .
    H H13A -0.0347 0.9264 -0.0003 0.045 Uiso calc R 1 . .
    H H13B -0.2015 0.8710 0.0025 0.045 Uiso calc R 1 . .
    C C14 0.0812(4) 0.86281(12) 0.1146(2) 0.0382(6) Uani d . 1 . .
    H H14A 0.1573 0.8371 0.0693 0.046 Uiso calc R 1 . .
    H H14B 0.1906 0.8911 0.1530 0.046 Uiso calc R 1 . .
loop_
    _atom_site_aniso_label
    _atom_site_aniso_U_11
    _atom_site_aniso_U_22
    _atom_site_aniso_U_33
    _atom_site_aniso_U_12
    _atom_site_aniso_U_13
    _atom_site_aniso_U_23
    Mn1 0.0350(3) 0.0187(3) 0.0304(3) -0.00041(16) 0.0030(2) 0.00255(16)
    O1W 0.47(3) 0.155(12) 0.111(9) 0.000(15) 0.058(14) -0.057(9)
    O1 0.0407(10) 0.0237(9) 0.0383(10) 0.0041(6) 0.0073(8) 0.0040(6)
    O2W 0.203(11) 0.307(17) 0.088(6) -0.110(12) 0.076(7) -0.028(8)
    O2 0.0854(18) 0.0730(16) 0.0674(16) 0.0491(15) 0.0441(14) 0.0338(13)
    O3 0.0448(10) 0.0297(9) 0.0403(9) 0.0085(7) 0.0110(7) 0.0122(7)
    N1 0.0730(17) 0.0433(13) 0.0500(14) 0.0245(12) 0.0294(12) 0.0196(11)
    N2 0.0498(13) 0.0386(12) 0.0550(14) 0.0152(10) 0.0211(11) 0.0213(11)
    N3 0.0549(13) 0.0339(11) 0.0434(12) 0.0165(10) 0.0157(10) 0.0150(9)
    N4 0.0418(11) 0.0301(10) 0.0458(12) 0.0107(9) 0.0146(9) 0.0133(9)
    N5 0.0344(10) 0.0231(9) 0.0382(10) 0.0029(7) 0.0034(8) 0.0012(8)
    C1 0.0410(13) 0.0311(12) 0.0355(12) 0.0080(10) 0.0071(10) 0.0029(9)
    C2 0.0429(13) 0.0281(11) 0.0360(12) 0.0084(9) 0.0092(10) 0.0040(9)
    C3 0.0367(11) 0.0227(10) 0.0337(11) 0.0032(9) 0.0033(9) 0.0042(8)
    C4 0.0396(12) 0.0265(11) 0.0352(12) 0.0060(9) 0.0073(9) 0.0067(9)
    C5 0.0491(15) 0.0339(13) 0.0475(15) 0.0103(11) 0.0167(12) 0.0168(11)
    C6 0.0377(12) 0.0307(12) 0.0398(13) 0.0066(9) 0.0066(10) 0.0090(10)
    C7 0.0506(14) 0.0313(12) 0.0386(13) 0.0109(11) 0.0132(11) 0.0082(10)
    C8 0.0609(17) 0.0438(15) 0.0485(16) 0.0220(13) 0.0219(13) 0.0120(12)
    C9 0.091(3) 0.071(2) 0.065(2) 0.035(2) 0.041(2) 0.0293(19)
    C10 0.111(4) 0.154(6) 0.085(4) 0.032(4) 0.022(3) 0.021(4)
    C11 0.0604(17) 0.0465(15) 0.0478(15) 0.0251(14) 0.0234(13) 0.0176(13)
    C12 0.0427(13) 0.0368(13) 0.0535(16) 0.0129(11) 0.0169(12) 0.0133(12)
    C13 0.0394(13) 0.0308(12) 0.0414(13) 0.0087(10) 0.0071(10) 0.0078(10)
    C14 0.0365(12) 0.0304(12) 0.0497(14) 0.0075(9) 0.0128(11) 0.0136(10)
_geom_special_details
;
 All esds (except the esd in the dihedral angle between two l.s. planes)
 are estimated using the full covariance matrix.  The cell esds are taken
 into account individually in the estimation of esds in distances, angles
 and torsion angles; correlations between esds in cell parameters are only
 used when they are defined by crystal symmetry.  An approximate (isotropic)
 treatment of cell esds is used for estimating esds involving l.s. planes.
;
loop_
    _geom_bond_atom_site_label_1
    _geom_bond_atom_site_label_2
    _geom_bond_site_symmetry_2
    _geom_bond_distance
    _geom_bond_publ_flag
    Mn1 O1 . 2.106(2) y
    Mn1 O1 3_666 2.106(2) ?
    Mn1 O3 . 2.1667(16) y
    Mn1 O3 3_666 2.1667(16) ?
    Mn1 N5 4_676 2.372(2) y
    Mn1 N5 2_545 2.3723(19) ?
    O1 C1 . 1.248(3) ?
    O2 C1 . 1.244(3) ?
    O3 C3 . 1.249(3) ?
    N1 C8 . 1.357(3) ?
    N1 C7 . 1.382(4) ?
    N1 C9 . 1.493(4) ?
    N2 C5 . 1.315(3) ?
    N2 C6 . 1.371(4) ?
    N3 C7 . 1.335(3) ?
    N3 C6 . 1.344(3) ?
    N4 C6 . 1.343(3) ?
    N4 C14 . 1.457(3) ?
    N4 C11 . 1.463(3) ?
    N5 C12 . 1.461(3) ?
    N5 C13 . 1.474(3) ?
    N5 Mn1 2 2.3723(19) ?
    N5 H5N . 0.90(3) ?
    C1 C2 . 1.508(3) ?
    C2 C8 . 1.361(4) ?
    C2 C3 . 1.450(3) ?
    C3 C4 . 1.452(3) ?
    C4 C7 . 1.399(3) ?
    C4 C5 . 1.400(4) ?
    C5 H5A . 0.9300 ?
    C8 H8A . 0.9300 ?
    C9 C10 . 1.425(8) ?
    C9 H9A . 0.9700 ?
    C9 H9B . 0.9700 ?
    C10 H10A . 0.9600 ?
    C10 H10B . 0.9600 ?
    C10 H10C . 0.9600 ?
    C11 C12 . 1.531(4) ?
    C11 H11A . 0.9700 ?
    C11 H11B . 0.9700 ?
    C12 H12A . 0.9700 ?
    C12 H12B . 0.9700 ?
    C13 C14 . 1.510(3) ?
    C13 H13A . 0.9700 ?
    C13 H13B . 0.9700 ?
    C14 H14A . 0.9700 ?
    C14 H14B . 0.9700 ?
loop_
    _geom_angle_atom_site_label_1
    _geom_angle_atom_site_label_2
    _geom_angle_atom_site_label_3
    _geom_angle_site_symmetry_1
    _geom_angle_site_symmetry_3
    _geom_angle
    _geom_angle_publ_flag
    O1 Mn1 O1 . 3_666 180.0 ?
    O1 Mn1 O3 . . 83.09(6) ?
    O1 Mn1 O3 3_666 . 96.91(6) ?
    O1 Mn1 O3 . 3_666 96.91(6) ?
    O1 Mn1 O3 3_666 3_666 83.09(6) ?
    O3 Mn1 O3 . 3_666 180.0 ?
    O1 Mn1 N5 . 4_676 90.17(7) ?
    O1 Mn1 N5 3_666 4_676 89.83(7) ?
    O3 Mn1 N5 . 4_676 90.74(7) ?
    O3 Mn1 N5 3_666 4_676 89.26(7) ?
    O1 Mn1 N5 . 2_545 89.83(7) ?
    O1 Mn1 N5 3_666 2_545 90.17(7) ?
    O3 Mn1 N5 . 2_545 89.26(7) ?
    O3 Mn1 N5 3_666 2_545 90.73(7) ?
    N5 Mn1 N5 4_676 2_545 180.0 ?
    C1 O1 Mn1 . . 137.22(16) ?
    C3 O3 Mn1 . . 129.93(16) ?
    C8 N1 C7 . . 118.7(2) ?
    C8 N1 C9 . . 119.8(3) ?
    C7 N1 C9 . . 121.4(2) ?
    C5 N2 C6 . . 115.3(2) ?
    C7 N3 C6 . . 116.3(2) ?
    C6 N4 C14 . . 120.9(2) ?
    C6 N4 C11 . . 122.6(2) ?
    C14 N4 C11 . . 113.1(2) ?
    C12 N5 C13 . . 108.90(19) ?
    C12 N5 Mn1 . 2 116.15(15) ?
    C13 N5 Mn1 . 2 111.54(14) ?
    C12 N5 H5N . . 110(2) ?
    C13 N5 H5N . . 107(2) ?
    Mn1 N5 H5N 2 . 103(2) ?
    O2 C1 O1 . . 123.4(2) ?
    O2 C1 C2 . . 117.6(2) ?
    O1 C1 C2 . . 118.9(2) ?
    C8 C2 C3 . . 119.0(2) ?
    C8 C2 C1 . . 116.1(2) ?
    C3 C2 C1 . . 124.9(2) ?
    O3 C3 C2 . . 126.0(2) ?
    O3 C3 C4 . . 119.8(2) ?
    C2 C3 C4 . . 114.3(2) ?
    C7 C4 C5 . . 114.3(2) ?
    C7 C4 C3 . . 123.3(2) ?
    C5 C4 C3 . . 122.4(2) ?
    N2 C5 C4 . . 124.8(2) ?
    N2 C5 H5A . . 117.6 ?
    C4 C5 H5A . . 117.6 ?
    N4 C6 N3 . . 117.5(2) ?
    N4 C6 N2 . . 117.0(2) ?
    N3 C6 N2 . . 125.4(2) ?
    N3 C7 N1 . . 117.7(2) ?
    N3 C7 C4 . . 123.4(2) ?
    N1 C7 C4 . . 118.9(2) ?
    N1 C8 C2 . . 125.8(3) ?
    N1 C8 H8A . . 117.1 ?
    C2 C8 H8A . . 117.1 ?
    C10 C9 N1 . . 111.2(5) ?
    C10 C9 H9A . . 109.4 ?
    N1 C9 H9A . . 109.4 ?
    C10 C9 H9B . . 109.4 ?
    N1 C9 H9B . . 109.4 ?
    H9A C9 H9B . . 108.0 ?
    C9 C10 H10A . . 109.5 ?
    C9 C10 H10B . . 109.5 ?
    H10A C10 H10B . . 109.5 ?
    C9 C10 H10C . . 109.5 ?
    H10A C10 H10C . . 109.5 ?
    H10B C10 H10C . . 109.5 ?
    N4 C11 C12 . . 110.2(2) ?
    N4 C11 H11A . . 109.6 ?
    C12 C11 H11A . . 109.6 ?
    N4 C11 H11B . . 109.6 ?
    C12 C11 H11B . . 109.6 ?
    H11A C11 H11B . . 108.1 ?
    N5 C12 C11 . . 114.3(2) ?
    N5 C12 H12A . . 108.7 ?
    C11 C12 H12A . . 108.7 ?
    N5 C12 H12B . . 108.7 ?
    C11 C12 H12B . . 108.7 ?
    H12A C12 H12B . . 107.6 ?
    N5 C13 C14 . . 112.8(2) ?
    N5 C13 H13A . . 109.0 ?
    C14 C13 H13A . . 109.0 ?
    N5 C13 H13B . . 109.0 ?
    C14 C13 H13B . . 109.0 ?
    H13A C13 H13B . . 107.8 ?
    N4 C14 C13 . . 111.1(2) ?
    N4 C14 H14A . . 109.4 ?
    C13 C14 H14A . . 109.4 ?
    N4 C14 H14B . . 109.4 ?
    C13 C14 H14B . . 109.4 ?
    H14A C14 H14B . . 108.0 ?
loop_
    _geom_torsion_atom_site_label_1
    _geom_torsion_atom_site_label_2
    _geom_torsion_atom_site_label_3
    _geom_torsion_atom_site_label_4
    _geom_torsion_site_symmetry_1
    _geom_torsion_site_symmetry_2
    _geom_torsion_site_symmetry_3
    _geom_torsion_site_symmetry_4
    _geom_torsion
    _geom_torsion_publ_flag
    O3 Mn1 O1 C1 . . . . -1.4(3) ?
    O3 Mn1 O1 C1 3_666 . . . 178.6(3) ?
    N5 Mn1 O1 C1 4_676 . . . -92.1(3) ?
    N5 Mn1 O1 C1 2_545 . . . 87.9(3) ?
    O1 Mn1 O3 C3 . . . . 1.4(2) ?
    O1 Mn1 O3 C3 3_666 . . . -178.6(2) ?
    N5 Mn1 O3 C3 4_676 . . . 91.5(2) ?
    N5 Mn1 O3 C3 2_545 . . . -88.5(2) ?
    Mn1 O1 C1 O2 . . . . 179.3(2) ?
    Mn1 O1 C1 C2 . . . . 1.5(4) ?
    O2 C1 C2 C8 . . . . -1.0(4) ?
    O1 C1 C2 C8 . . . . 177.0(3) ?
    O2 C1 C2 C3 . . . . -179.1(3) ?
    O1 C1 C2 C3 . . . . -1.2(4) ?
    Mn1 O3 C3 C2 . . . . -1.8(4) ?
    Mn1 O3 C3 C4 . . . . -179.39(16) ?
    C8 C2 C3 O3 . . . . -176.6(3) ?
    C1 C2 C3 O3 . . . . 1.5(4) ?
    C8 C2 C3 C4 . . . . 1.1(4) ?
    C1 C2 C3 C4 . . . . 179.2(2) ?
    O3 C3 C4 C7 . . . . 175.3(2) ?
    C2 C3 C4 C7 . . . . -2.5(4) ?
    O3 C3 C4 C5 . . . . -5.6(4) ?
    C2 C3 C4 C5 . . . . 176.6(3) ?
    C6 N2 C5 C4 . . . . -0.7(5) ?
    C7 C4 C5 N2 . . . . -5.0(4) ?
    C3 C4 C5 N2 . . . . 175.8(3) ?
    C14 N4 C6 N3 . . . . -8.0(4) ?
    C11 N4 C6 N3 . . . . -165.6(3) ?
    C14 N4 C6 N2 . . . . 173.4(3) ?
    C11 N4 C6 N2 . . . . 15.8(4) ?
    C7 N3 C6 N4 . . . . 175.3(3) ?
    C7 N3 C6 N2 . . . . -6.2(4) ?
    C5 N2 C6 N4 . . . . -174.7(3) ?
    C5 N2 C6 N3 . . . . 6.8(4) ?
    C6 N3 C7 N1 . . . . -177.9(3) ?
    C6 N3 C7 C4 . . . . -0.5(4) ?
    C8 N1 C7 N3 . . . . 177.3(3) ?
    C9 N1 C7 N3 . . . . -2.9(5) ?
    C8 N1 C7 C4 . . . . -0.1(5) ?
    C9 N1 C7 C4 . . . . 179.7(3) ?
    C5 C4 C7 N3 . . . . 5.6(4) ?
    C3 C4 C7 N3 . . . . -175.2(3) ?
    C5 C4 C7 N1 . . . . -177.1(3) ?
    C3 C4 C7 N1 . . . . 2.1(4) ?
    C7 N1 C8 C2 . . . . -1.3(5) ?
    C9 N1 C8 C2 . . . . 178.8(4) ?
    C3 C2 C8 N1 . . . . 0.8(5) ?
    C1 C2 C8 N1 . . . . -177.5(3) ?
    C8 N1 C9 C10 . . . . 92.7(5) ?
    C7 N1 C9 C10 . . . . -87.1(5) ?
    C6 N4 C11 C12 . . . . -148.9(3) ?
    C14 N4 C11 C12 . . . . 51.9(3) ?
    C13 N5 C12 C11 . . . . 54.0(3) ?
    Mn1 N5 C12 C11 2 . . . -179.1(2) ?
    N4 C11 C12 N5 . . . . -52.9(4) ?
    C12 N5 C13 C14 . . . . -55.0(3) ?
    Mn1 N5 C13 C14 2 . . . 175.47(16) ?
    C6 N4 C14 C13 . . . . 146.2(3) ?
    C11 N4 C14 C13 . . . . -54.2(3) ?
    N5 C13 C14 N4 . . . . 55.9(3) ?
loop_
    _geom_hbond_atom_site_label_D
    _geom_hbond_atom_site_label_H
    _geom_hbond_atom_site_label_A
    _geom_hbond_site_symmetry_A
    _geom_hbond_distance_DH
    _geom_hbond_distance_HA
    _geom_hbond_distance_DA
    _geom_hbond_angle_DHA
    _geom_hbond_publ_flag
    N5 H5N O2 2_655 0.893(10) 2.268(12) 3.149(3) 169(3) yes
data_global
_journal_date_recd_electronic     2008-02-18
_journal_date_accepted     2008-03-08
_journal_name_full     'Acta Crystallographica, Section E'
_journal_year     2008
_journal_volume     64
_journal_issue      4
_journal_page_first     m547
_journal_page_last     m547
_journal_paper_category     QM
_journal_coeditor_code     HB2703
_publ_contact_author_name     'Professor Zhe An'
_publ_contact_author_address
;
School of Pharmaceutical Science,
Harbin Medical University,
Harbin, 150086
People's Republic of China
;
_publ_contact_author_email     anzhe6409@sina.com
_publ_contact_author_fax     '086 451 86689271'
_publ_contact_author_phone     '086 451 86689271'
_publ_section_title
;\
Poly[[bis[\m~2~-8-ethyl-5-oxo-2-(piperazin-1-yl)-5,8-dihydropyrido[2,3-\
<i>d</i>]pyrimidine-6-carboxylato]manganese(II)] dihydrate]
;
loop_
    _publ_author_name
    _publ_author_address
    'Jing Huang'
;
School of Pharmaceutical Science,
   Harbin Medical University,
   Harbin 150086
   People's Republic of China
;
    'Wei-Ping Hu'
;
Second Hospital,
   Harbin Medical University,
   Harbin 150086
   People's Republic of China
;
    'Zhe An'
;
School of Pharmaceutical Science,
   Harbin Medical University,
   Harbin 150086
   People's Republic of China
;
