# Supplementary material for: Poly[[bis­[μ2-8-ethyl-5-oxo-2-(piperazin-1-yl)-5,8-dihydro­pyrido[2,3-d]pyrimidine-6-carboxyl­ato]manganese(II)] dihydrate]
Source: Acta Crystallogr Sect E Struct Rep Online. 2008 Mar 14;64(Pt 4):m547. doi: 10.1107/S1600536808006533 (PMC2961022; doi:10.1107/S1600536808006533)
Supplement: Supplementary file 2 [file e-64-0m547-Isup2.hkl]

# 
# h,k,l, Fc-squared, Fo-squared, sigma(Fo-squared) and status flag 
# 
data_I
_shelx_title ' z in P2(1)/c' 
_shelx_refln_list_code          4 
_shelx_F_calc_maximum      206.30 
_exptl_crystal_F_000       718.00 
_reflns_d_resolution_high  0.7499 
 
loop_ 
 _symmetry_equiv_pos_as_xyz 
 'x, y, z' 
 '-x, y+1/2, -z+1/2' 
 '-x, -y, -z' 
 'x, -y-1/2, z-1/2' 
 
_cell_length_a     6.0422 
_cell_length_b    21.5673 
_cell_length_c    12.7395 
_cell_angle_alpha  90.000 
_cell_angle_beta   99.617 
_cell_angle_gamma  90.000 
 
_shelx_F_squared_multiplier     1.000 
 
loop_ 
 _refln_index_h 
 _refln_index_k 
 _refln_index_l 
 _refln_F_squared_calc 
 _refln_F_squared_meas 
 _refln_F_squared_sigma 
 _refln_observed_status 
   1   0   0     2800.73     2085.94     19.88 o 
   2   0   0     1984.55     1568.70     24.24 o 
   3   0   0       55.42       51.70      3.12 o 
   4   0   0      315.42      263.07      6.89 o 
   5   0   0      702.50      697.94     28.47 o 
   6   0   0        1.61        2.08      1.33 o 
   7   0   0       16.52       12.97      3.19 o 
   1   1   0     1414.36     1439.18     11.85 o 
   2   1   0       50.85       55.93      1.95 o 
   3   1   0        5.78        9.02      0.97 o 
   4   1   0      393.54      440.90      8.23 o 
   5   1   0        5.13        8.03      1.70 o 
   6   1   0        0.97        2.14      0.99 o 
   7   1   0       12.34       13.76      2.70 o 
   0   2   0      479.90     2302.40     21.65 o 
   1   2   0     5127.97     5127.32     38.03 o 
   2   2   0     1219.48     1192.18     12.84 o 
   3   2   0      880.23     1229.58     12.02 o 
   4   2   0       52.77       45.17      2.23 o 
   5   2   0      523.16      563.62     18.08 o 
   6   2   0       51.55       59.32      5.07 o 
   7   2   0       20.03       30.25      5.76 o 
   1   3   0     7780.27     7322.65    100.28 o 
   2   3   0     1265.00     1564.69     12.77 o 
   3   3   0      137.22      179.36      5.02 o 
   4   3   0       24.42       26.98      2.60 o 
   5   3   0      110.34       90.28      4.81 o 
   6   3   0       30.58       32.01      4.03 o 
   7   3   0       22.44       25.19      3.23 o 
   0   4   0      405.04     1680.83     19.57 o 
   1   4   0        2.62       34.21      3.80 o 
   2   4   0       19.58        2.44      0.71 o 
   3   4   0      719.56      778.14      8.88 o 
   4   4   0     2658.07     2653.26     28.21 o 
   5   4   0      392.26      392.93      9.65 o 
   6   4   0      144.08      135.86      8.86 o 
   7   4   0       18.93       11.07      1.40 o 
   1   5   0      219.87      281.76      4.72 o 
   2   5   0        2.72        1.34      0.38 o 
   3   5   0       18.33       14.39      2.79 o 
   4   5   0        7.70       14.88      3.98 o 
   5   5   0      152.52      134.79      6.44 o 
   6   5   0       45.88       34.89      3.87 o 
   7   5   0       14.38       23.99      2.37 o 
   0   6   0     2966.10     3887.86     70.29 o 
   1   6   0     1209.24     1008.82     10.32 o 
   2   6   0     1002.21      799.20     15.93 o 
   3   6   0     2024.26     2121.56     52.91 o 
   4   6   0     1047.02     1075.87     27.38 o 
   5   6   0     1302.05     1270.16     22.25 o 
   6   6   0      441.47      407.70     13.68 o 
   7   6   0        0.75        2.63      1.09 o 
   1   7   0        0.05        1.59      0.57 o 
   2   7   0      448.47      657.41     15.17 o 
   3   7   0      250.64      280.03     10.64 o 
   4   7   0      108.54       71.78      5.46 o 
   5   7   0      191.26      199.52      8.37 o 
   6   7   0       53.96       41.40      3.60 o 
   7   7   0        9.23        7.96      1.37 o 
   0   8   0     2554.21     3442.58    100.64 o 
   1   8   0       13.88       16.59      1.23 o 
   2   8   0       72.99       81.14      7.19 o 
   3   8   0      467.50      536.85     15.60 o 
   4   8   0      120.56      123.52      7.62 o 
   5   8   0      370.92      342.12     14.22 o 
   6   8   0       32.68       33.29      2.86 o 
   7   8   0       15.21       12.89      2.14 o 
   1   9   0      119.38      142.45      4.29 o 
   2   9   0       61.73       44.17      1.79 o 
   3   9   0       26.07       37.62      4.21 o 
   4   9   0       10.41       13.44      3.08 o 
   5   9   0      630.29      606.85     15.58 o 
   6   9   0        1.62        1.01      0.82 o 
   7   9   0        0.34       -1.37      1.37 o 
   0  10   0     4437.84     4274.84     37.26 o 
   1  10   0     7178.59     7229.81     49.53 o 
   2  10   0     1042.70     1019.49     12.36 o 
   3  10   0       59.73       81.95      4.77 o 
   4  10   0      118.10       92.61      6.94 o 
   5  10   0      267.95      272.60     13.40 o 
   6  10   0      138.18      153.34     12.63 o 
   7  10   0        8.20        7.91      1.84 o 
   1  11   0     1248.53     1520.07     16.26 o 
   2  11   0        1.47        5.23      0.84 o 
   3  11   0       17.44       13.04      2.63 o 
   4  11   0      301.05      285.12     13.35 o 
   5  11   0        1.46       -0.38      0.95 o 
   6  11   0       22.58       21.21      2.52 o 
   7  11   0        0.41        5.68      4.74 o 
   0  12   0     7872.68     8719.96    180.62 o 
   1  12   0     1064.77     1071.77     14.21 o 
   2  12   0      443.73      485.99     12.96 o 
   3  12   0       40.32       54.58      6.09 o 
   4  12   0     1189.32     1197.72     29.07 o 
   5  12   0      162.94      165.50     10.52 o 
   6  12   0      176.36      179.22      9.50 o 
   7  12   0        2.96        1.50      1.63 o 
   1  13   0      216.65      221.31      5.46 o 
   2  13   0      232.17      235.69      9.21 o 
   3  13   0      176.41      164.94      9.93 o 
   4  13   0      109.45      118.63      8.59 o 
   5  13   0        7.73        7.39      1.37 o 
   6  13   0       43.39       44.55      4.43 o 
   7  13   0        5.60        5.10      1.90 o 
   0  14   0        3.47        3.07      0.76 o 
   1  14   0      920.01      925.30     14.36 o 
   2  14   0        9.35        9.43      1.70 o 
   3  14   0      560.52      494.15     18.35 o 
   4  14   0       80.30       70.37      6.49 o 
   5  14   0      167.23      154.08     11.02 o 
   6  14   0       82.46       72.59      5.31 o 
   1  15   0       50.26       64.10      3.51 o 
   2  15   0      220.51      229.50      7.68 o 
   3  15   0       10.53       15.17      3.31 o 
   4  15   0       57.97       66.48      7.15 o 
   5  15   0        3.58        9.45      1.25 o 
   6  15   0       29.75       33.45      3.38 o 
   0  16   0     1454.88     1424.79     27.30 o 
   1  16   0      255.17      246.39      7.69 o 
   2  16   0      146.40      143.89      7.65 o 
   3  16   0      227.49      201.52      9.07 o 
   4  16   0      479.69      499.57     16.00 o 
   5  16   0       65.39       69.84      5.47 o 
   6  16   0      102.33       99.47      6.72 o 
   1  17   0       75.49       61.33      3.69 o 
   2  17   0        0.04       27.67      6.51 o 
   3  17   0        0.39        1.01      2.66 o 
   4  17   0      178.85      163.55      8.69 o 
   5  17   0       17.27        9.25      2.34 o 
   6  17   0        4.70        0.71      1.21 o 
   0  18   0      217.09      230.13     11.30 o 
   1  18   0      547.40      557.74     12.67 o 
   2  18   0      245.35      239.76     10.62 o 
   3  18   0      173.22      167.18     14.19 o 
   4  18   0      460.57      489.51     21.12 o 
   5  18   0       60.39       59.32      4.88 o 
   6  18   0       85.90      103.64      8.94 o 
   1  19   0       74.25       86.46      6.47 o 
   2  19   0        4.89       10.55      2.03 o 
   3  19   0       18.88       17.17      3.63 o 
   4  19   0        0.25        0.79      1.16 o 
   5  19   0        0.05        1.69      1.75 o 
   0  20   0      384.72      391.25     15.65 o 
   1  20   0      517.53      506.44     16.15 o 
   2  20   0        2.58        0.87      0.85 o 
   3  20   0      185.75      166.07     11.49 o 
   4  20   0       94.97       86.24      8.61 o 
   5  20   0       79.17       62.69      7.01 o 
   1  21   0        2.19        3.48      0.89 o 
   2  21   0      128.33      116.93      7.44 o 
   3  21   0       16.17       14.54      2.82 o 
   4  21   0       10.62       -2.21      2.21 o 
   5  21   0       56.61       44.10     10.23 o 
   0  22   0      391.24      395.67     16.50 o 
   1  22   0        4.88        6.75      1.22 o 
   2  22   0      664.91      689.71     20.60 o 
   3  22   0       85.95       89.09      7.90 o 
   4  22   0       18.07       15.12      1.81 o 
   5  22   0      153.32      173.56     20.06 o 
   1  23   0       26.64       17.75      2.34 o 
   2  23   0        0.83        5.04      1.94 o 
   3  23   0       77.86       89.85      8.44 o 
   4  23   0        0.02       -0.24      1.95 o 
   0  24   0       75.07       71.64     13.81 o 
   1  24   0      746.64      747.40     18.04 o 
   2  24   0       80.51       75.98      5.84 o 
   3  24   0       23.63       23.99      2.44 o 
   4  24   0      221.41      208.09     22.40 o 
   1  25   0        7.25        8.72      1.89 o 
   2  25   0        1.98        3.55      1.02 o 
   3  25   0       90.32      117.20      7.62 o 
   0  26   0      151.01      145.57     17.18 o 
   1  26   0      307.65      310.26     14.02 o 
   2  26   0       36.30       19.95      7.06 o 
   3  26   0        5.93        5.31      2.66 o 
   1  27   0      114.93      113.10     10.33 o 
   2  27   0        0.81        1.66      1.26 o 
   0  28   0      240.94      279.95     26.39 o 
   1  28   0       64.99       82.33      9.01 o 
  -7   1   1       91.93       97.77      8.11 o 
  -6   1   1        0.61        1.51      0.79 o 
  -5   1   1      236.52      240.91     10.69 o 
  -4   1   1      309.89      356.30      7.21 o 
  -3   1   1       29.49        1.96      0.25 o 
  -2   1   1       18.75       21.75      1.25 o 
  -1   1   1      270.65      571.12      9.65 o 
   0   1   1    16446.81    11003.10    190.27 o 
   1   1   1      272.94      390.30      5.24 o 
   2   1   1       15.82       12.28      0.93 o 
   3   1   1      111.34       70.55      2.78 o 
   4   1   1      412.31      461.03      8.75 o 
   5   1   1      805.71      874.21     23.63 o 
   6   1   1      131.79      129.92      9.07 o 
   7   1   1       50.45       49.40      4.37 o 
  -7   2   1        2.48        4.74      3.05 o 
  -6   2   1        7.16        5.51      0.74 o 
  -5   2   1        7.52        9.22      1.35 o 
  -4   2   1       50.94       58.85      3.40 o 
  -3   2   1      675.55      628.00      8.27 o 
  -2   2   1      183.22      139.40      3.45 o 
  -1   2   1     9111.59     9440.00     88.75 o 
   0   2   1     2144.02     2314.11     26.10 o 
   1   2   1     8333.92     8416.65     39.90 o 
   2   2   1      491.20      518.33      6.57 o 
   3   2   1       21.77       18.40      1.14 o 
   4   2   1      129.38      150.13      6.14 o 
   5   2   1       44.40       42.53      6.29 o 
   6   2   1       61.75       52.82      6.20 o 
   7   2   1        8.86        6.75      1.97 o 
  -7   3   1       23.33       29.36      3.54 o 
  -6   3   1        2.81        2.57      1.06 o 
  -5   3   1      527.33      520.20     16.52 o 
  -4   3   1     2669.40     2777.22     31.96 o 
  -3   3   1     1828.52     1523.89     19.06 o 
  -2   3   1      917.17      697.79      8.36 o 
  -1   3   1     1357.99     1210.74      9.73 o 
   0   3   1     5531.50     3188.67     25.77 o 
   1   3   1    42558.88    43798.02    480.82 o 
   2   3   1      161.94      199.12      4.26 o 
   3   3   1      308.27      238.41      5.01 o 
   4   3   1      292.32      257.68      8.40 o 
   5   3   1      129.83      128.58      6.18 o 
   6   3   1      526.60      528.43     19.92 o 
   7   3   1       49.75       31.68      2.70 o 
  -7   4   1       60.16       53.24      4.95 o 
  -6   4   1        1.23        0.87      1.28 o 
  -5   4   1        3.45        3.68      0.64 o 
  -4   4   1      110.67      111.42      6.54 o 
  -3   4   1       51.08       59.34      2.20 o 
  -2   4   1      220.68      132.98      2.66 o 
  -1   4   1       13.88       23.40      2.39 o 
   0   4   1        0.93        1.04      0.40 o 
   1   4   1     2528.48     2691.79     16.51 o 
   2   4   1     4067.82     4524.92     36.26 o 
   3   4   1        5.23        4.36      0.52 o 
   4   4   1       54.73       50.45      3.34 o 
   5   4   1      487.30      456.17     12.81 o 
   6   4   1       66.76       67.06      5.88 o 
   7   4   1        0.01        3.83      1.46 o 
  -7   5   1        6.63       11.49      1.70 o 
  -6   5   1       64.29       65.93      5.31 o 
  -5   5   1      368.14      362.48      9.57 o 
  -4   5   1     1778.26     1824.25     38.90 o 
  -3   5   1      435.99      399.20     11.66 o 
  -2   5   1      273.78      399.60      8.09 o 
  -1   5   1     2982.45     2577.68     13.69 o 
   0   5   1     1221.25     1991.64     16.25 o 
   1   5   1      909.04     1015.91     10.08 o 
   2   5   1      427.40      557.46     13.00 o 
   3   5   1      205.75      148.08      7.19 o 
   4   5   1      779.96      807.65     15.47 o 
   5   5   1      323.13      397.02     12.09 o 
   6   5   1      318.44      353.04     16.11 o 
   7   5   1        2.91        6.96      1.88 o 
  -7   6   1        8.47        3.66      1.27 o 
  -6   6   1        0.07        1.36      0.82 o 
  -5   6   1      390.68      410.74     10.40 o 
  -4   6   1       53.72       45.33      3.16 o 
  -3   6   1        4.98        4.01      0.84 o 
  -2   6   1       24.15       14.77      1.99 o 
  -1   6   1      172.20      282.74      4.55 o 
   0   6   1     2694.97     2536.89     16.08 o 
   1   6   1     2745.40     2850.29     17.96 o 
   2   6   1       24.12       36.74      3.19 o 
   3   6   1       60.47       74.88      5.10 o 
   4   6   1       29.78       33.68      2.93 o 
   5   6   1       74.89       84.55      4.98 o 
   6   6   1       91.81       88.63      7.26 o 
   7   6   1        0.26       -1.39      2.30 o 
  -7   7   1       15.02       29.22      5.93 o 
  -6   7   1      138.43      123.26      7.22 o 
  -5   7   1      793.96      764.93     14.69 o 
  -4   7   1     1344.10     1412.54     24.32 o 
  -3   7   1     1387.19     1167.64     17.12 o 
  -2   7   1      620.13      626.72      6.99 o 
  -1   7   1       15.32       22.73      1.90 o 
   0   7   1     1753.27     1212.75     13.09 o 
   1   7   1     4980.80     4832.82     33.96 o 
   2   7   1     1686.45     1649.11     13.80 o 
   3   7   1      202.63      139.57      7.44 o 
   4   7   1      145.92      129.54      9.96 o 
   5   7   1      222.05      253.13     11.82 o 
   6   7   1       30.30       24.86      3.63 o 
   7   7   1        5.58       -0.84      1.95 o 
  -7   8   1        1.02        1.99      1.86 o 
  -6   8   1       45.28       64.62      4.77 o 
  -5   8   1      669.29      643.10     15.87 o 
  -4   8   1      289.60      317.64      9.94 o 
  -3   8   1      127.56      117.57      5.18 o 
  -2   8   1       28.16       71.60      2.35 o 
  -1   8   1        2.59        2.00      0.74 o 
   0   8   1       13.08       24.13      1.99 o 
   1   8   1      412.29      466.54      7.60 o 
   2   8   1     2956.66     3787.51     44.23 o 
   3   8   1       23.19        9.78      1.76 o 
   4   8   1        0.01        8.37      2.48 o 
   5   8   1      812.92      757.28     21.94 o 
   6   8   1        1.35        0.90      1.05 o 
   7   8   1        4.18        5.67      1.99 o 
  -7   9   1       32.63       39.58      9.65 o 
  -6   9   1       70.12       70.50      4.93 o 
  -5   9   1      409.19      393.49     12.33 o 
  -4   9   1      563.02      585.85     13.94 o 
  -3   9   1      846.42      806.66     14.48 o 
  -2   9   1     2726.43     2766.88     17.16 o 
  -1   9   1        2.08        6.59      0.83 o 
   0   9   1     2569.57     2289.08     18.32 o 
   1   9   1     7237.06     7617.24     39.98 o 
   2   9   1      543.32      616.86      9.57 o 
   3   9   1      321.75      317.95     12.41 o 
   4   9   1       17.54        9.91      2.04 o 
   5   9   1      754.04      738.79     22.13 o 
   6   9   1      156.31      126.80      6.92 o 
   7   9   1       15.41       10.58      2.66 o 
  -7  10   1       12.39       12.03      2.35 o 
  -6  10   1       18.38       20.68      2.22 o 
  -5  10   1      618.48      622.88     17.17 o 
  -4  10   1      151.86      146.66      8.93 o 
  -3  10   1      221.75      279.64      8.42 o 
  -2  10   1        0.55        0.31      0.50 o 
  -1  10   1      384.05      523.35      7.72 o 
   0  10   1        5.80       16.63      1.39 o 
   1  10   1      724.72      753.12     11.96 o 
   2  10   1      149.94      138.23      4.38 o 
   3  10   1       31.21       28.95      4.41 o 
   4  10   1      284.01      298.19     13.30 o 
   5  10   1      102.06       98.38      7.33 o 
   6  10   1        1.04        0.18      1.63 o 
   7  10   1       37.18       50.21     10.09 o 
  -7  11   1        6.65        9.90      3.41 o 
  -6  11   1       31.95       28.05      3.48 o 
  -5  11   1      198.62      199.43      9.39 o 
  -4  11   1      309.59      313.78     13.88 o 
  -3  11   1      580.77      581.23     18.04 o 
  -2  11   1      220.20      209.59      4.99 o 
  -1  11   1     1476.68     1511.50     13.85 o 
   0  11   1     2480.55     2492.21     21.20 o 
   1  11   1      482.13      427.91      8.58 o 
   2  11   1      286.69      336.42      7.55 o 
   3  11   1      103.14      101.15      7.21 o 
   4  11   1      973.15      897.17     24.53 o 
   5  11   1      189.74      184.31     16.05 o 
   6  11   1      214.77      226.99     12.71 o 
   7  11   1       33.65       49.90      6.91 o 
  -7  12   1       12.76       24.78      4.12 o 
  -6  12   1       90.08       92.08      6.18 o 
  -5  12   1        7.03       20.72      3.65 o 
  -4  12   1     1052.86      937.21     20.54 o 
  -3  12   1      762.84      854.69     17.91 o 
  -2  12   1       87.61       78.89      3.93 o 
  -1  12   1       13.53       14.03      1.24 o 
   0  12   1     1585.12     1608.80     17.76 o 
   1  12   1        2.18        7.65      1.23 o 
   2  12   1        8.77       13.59      1.52 o 
   3  12   1      111.86      123.33      8.23 o 
   4  12   1       20.19       19.38      3.29 o 
   5  12   1       96.48       85.29      7.13 o 
   6  12   1      200.84      191.25     12.71 o 
   7  12   1        0.59        4.69      2.48 o 
  -7  13   1       19.50       19.55      3.29 o 
  -6  13   1       77.25       91.43      6.12 o 
  -5  13   1      194.70      176.27      9.15 o 
  -4  13   1      698.83      710.39     18.05 o 
  -3  13   1      120.16      117.84      6.38 o 
  -2  13   1      551.53      520.79     11.18 o 
  -1  13   1     1509.72     1478.99     14.78 o 
   0  13   1     3139.25     2933.02     35.01 o 
   1  13   1     1878.87     1740.05     19.19 o 
   2  13   1      182.59      176.17      9.73 o 
   3  13   1      482.46      451.54     17.12 o 
   4  13   1       88.06       99.12      7.73 o 
   5  13   1      134.57      150.84     10.12 o 
   6  13   1      105.83       90.56      9.54 o 
  -7  14   1       32.61       48.17      9.70 o 
  -6  14   1        1.95       -0.43      1.47 o 
  -5  14   1        0.37        1.32      1.08 o 
  -4  14   1      118.11      123.31      7.07 o 
  -3  14   1      152.47      149.68      7.44 o 
  -2  14   1       68.46       77.85      4.13 o 
  -1  14   1       25.43       28.16      2.34 o 
   0  14   1      467.46      456.87     10.07 o 
   1  14   1       34.04       59.35      3.20 o 
   2  14   1       42.65       44.51      4.97 o 
   3  14   1        4.76       14.74      4.65 o 
   4  14   1       65.14       80.35      6.97 o 
   5  14   1       28.77       18.26      1.98 o 
   6  14   1       32.79       35.37      3.89 o 
  -6  15   1       30.91       40.42      4.15 o 
  -5  15   1      212.47      223.63     10.63 o 
  -4  15   1      501.00      515.72     15.96 o 
  -3  15   1      649.17      656.09     16.64 o 
  -2  15   1        8.88        6.19      1.51 o 
  -1  15   1      609.49      643.26     12.39 o 
   0  15   1      634.18      673.07     18.83 o 
   1  15   1      898.82      900.14     14.72 o 
   2  15   1      451.08      486.47     14.50 o 
   3  15   1      295.89      302.35     14.61 o 
   4  15   1      415.95      410.31     24.97 o 
   5  15   1      124.53      115.38      9.02 o 
   6  15   1       84.78       92.25      8.13 o 
  -6  16   1        8.18        8.95      2.46 o 
  -5  16   1       21.99       19.55      2.48 o 
  -4  16   1        4.17        5.99      0.87 o 
  -3  16   1      167.07      181.60      8.55 o 
  -2  16   1       10.72       11.69      2.03 o 
  -1  16   1      152.71      173.84      6.40 o 
   0  16   1        7.46        6.19      0.74 o 
   1  16   1       35.31       32.04      2.43 o 
   2  16   1       22.44       19.88      3.25 o 
   3  16   1        8.59        7.11      4.23 o 
   4  16   1      106.89       97.28      6.34 o 
   5  16   1        0.47        1.55      1.21 o 
   6  16   1        5.07        3.05      2.06 o 
  -6  17   1       42.28       46.56      5.16 o 
  -5  17   1      294.49      281.56     12.53 o 
  -4  17   1      507.68      498.07     16.24 o 
  -3  17   1      142.42      116.50      8.80 o 
  -2  17   1      102.19       94.57      6.08 o 
  -1  17   1      200.11      181.96      6.74 o 
   0  17   1      711.92      659.27     11.77 o 
   1  17   1      251.97      227.17      7.61 o 
   2  17   1      302.42      297.21     11.88 o 
   3  17   1      195.94      193.05     14.92 o 
   4  17   1      237.20      216.94     10.33 o 
   5  17   1        1.26        2.08      1.17 o 
   6  17   1       59.82       46.92      4.64 o 
  -6  18   1       17.33       16.61      2.42 o 
  -5  18   1       37.64       53.68      5.23 o 
  -4  18   1        3.68        3.38      1.35 o 
  -3  18   1        5.98        5.38      1.46 o 
  -2  18   1       15.15       15.14      2.66 o 
  -1  18   1        5.63        7.51      1.07 o 
   0  18   1        8.73        8.72      0.91 o 
   1  18   1        1.50        3.76      1.93 o 
   2  18   1       30.55       36.73      4.54 o 
   3  18   1      113.67       74.33      7.26 o 
   4  18   1      128.48      129.95      7.98 o 
   5  18   1        2.35       -0.18      1.06 o 
   6  18   1      118.32      130.40     10.64 o 
  -6  19   1       75.95       61.59     12.49 o 
  -5  19   1      293.32      295.73     16.85 o 
  -4  19   1      177.56      177.36     12.17 o 
  -3  19   1      458.89      467.74     19.80 o 
  -2  19   1      107.41      113.85      7.13 o 
  -1  19   1      840.28      826.69     20.04 o 
   0  19   1      391.08      399.20      9.61 o 
   1  19   1      204.78      218.79     10.06 o 
   2  19   1       10.87       21.35      4.07 o 
   3  19   1      123.98      138.53      8.98 o 
   4  19   1      203.36      211.96     10.79 o 
   5  19   1       29.45       33.08      6.42 o 
  -5  20   1       26.58       17.95      8.83 o 
  -4  20   1       65.75       63.78      6.98 o 
  -3  20   1       55.18       42.53      4.78 o 
  -2  20   1        2.32        2.82      0.92 o 
  -1  20   1        2.00        1.94      1.31 o 
   0  20   1       11.64        9.35      2.14 o 
   1  20   1       29.38       24.90      2.97 o 
   2  20   1       99.62       96.56      6.07 o 
   3  20   1       17.63       14.74      2.25 o 
   4  20   1        7.23        6.62      1.55 o 
   5  20   1       30.13       42.03      6.52 o 
  -5  21   1       36.03       36.13      8.94 o 
  -4  21   1       87.71       86.57      8.00 o 
  -3  21   1      245.72      273.64     15.46 o 
  -2  21   1      305.98      310.26     12.93 o 
  -1  21   1      295.98      286.33     12.04 o 
   0  21   1      649.07      629.85     14.76 o 
   1  21   1       65.00       60.19      4.34 o 
   2  21   1      475.37      435.82     13.39 o 
   3  21   1       40.72       39.30      3.86 o 
   4  21   1       19.32       19.47      2.24 o 
   5  21   1      303.06      333.34     29.62 o 
  -5  22   1      106.78      122.64     15.41 o 
  -4  22   1        5.71        4.70      1.44 o 
  -3  22   1        5.14        1.87      1.23 o 
  -2  22   1       57.95       69.29      5.58 o 
  -1  22   1        1.30        1.69      1.20 o 
   0  22   1       48.52       52.29      4.24 o 
   1  22   1      253.91      253.97     11.80 o 
   2  22   1       20.44       23.25      2.84 o 
   3  22   1        0.45        3.21      1.31 o 
   4  22   1        5.43        2.07      1.31 o 
   5  22   1       16.22       14.96      3.67 o 
  -4  23   1       22.63        7.45      1.77 o 
  -3  23   1       73.74       68.99      7.81 o 
  -2  23   1        6.84        2.13      1.71 o 
  -1  23   1        3.66        1.82      1.26 o 
   0  23   1      230.36      215.36     10.36 o 
   1  23   1      756.11      721.21     20.97 o 
   2  23   1      431.57      465.97     17.31 o 
   3  23   1       17.22       16.45      3.78 o 
   4  23   1      115.60      115.16     16.38 o 
  -4  24   1       11.07        8.01      3.14 o 
  -3  24   1      104.21      114.48      9.45 o 
  -2  24   1       10.58       13.52      2.54 o 
  -1  24   1       11.00        8.90      1.98 o 
   0  24   1      296.85      298.21     17.60 o 
   1  24   1       26.96       31.60      4.07 o 
   2  24   1        0.01        1.58      1.52 o 
   3  24   1       58.22       66.30      9.04 o 
   4  24   1       13.84        7.13      2.75 o 
  -3  25   1        7.21        7.75      2.39 o 
  -2  25   1       55.25       65.29      5.47 o 
  -1  25   1      163.16      151.52      8.94 o 
   0  25   1       55.47       58.54      8.77 o 
   1  25   1      446.18      482.85     17.53 o 
   2  25   1       72.83       75.15      6.64 o 
   3  25   1       56.47       62.02      8.57 o 
  -3  26   1        0.10        0.40      2.61 o 
  -2  26   1        6.51       10.57      2.18 o 
  -1  26   1       23.95       27.50      2.90 o 
   0  26   1      104.55       96.86     10.56 o 
   1  26   1       20.53       22.92      4.87 o 
   2  26   1        0.00        0.49      2.01 o 
   3  26   1       16.71       20.06      5.40 o 
  -2  27   1       36.63       43.91      3.63 o 
  -1  27   1      149.97      151.37      9.04 o 
   0  27   1      231.70      239.18     16.55 o 
   1  27   1      199.44      193.31     10.94 o 
   2  27   1       88.69       88.04      7.32 o 
  -1  28   1       51.44       65.08      9.40 o 
   0  28   1       31.52       35.69     10.96 o 
   1  28   1       26.02       16.33      4.38 o 
  -8   0   2       29.39       23.11      5.31 o 
  -7   0   2      169.56      167.27     16.51 o 
  -6   0   2        9.10       10.40      1.90 o 
  -5   0   2       56.02       46.70      3.96 o 
  -4   0   2     1337.48     1204.55     16.83 o 
  -3   0   2     7433.85     7513.13     51.52 o 
  -2   0   2     8638.94     7939.31     57.56 o 
  -1   0   2    16001.14    14396.91     80.01 o 
   0   0   2    10566.90     7228.23     46.80 o 
   1   0   2     3850.86     4335.67     68.85 o 
   2   0   2        2.79        7.36      1.17 o 
   3   0   2      290.07      316.90      9.57 o 
   4   0   2       18.38       11.91      1.24 o 
   5   0   2      449.99      405.91     23.24 o 
   6   0   2      238.91      201.67     17.05 o 
   7   0   2      275.49      231.69     19.39 o 
  -8   1   2       10.18        4.63      7.44 o 
  -7   1   2       98.49      111.72     11.73 o 
  -6   1   2       13.99       10.82      1.79 o 
  -5   1   2        2.83        4.15      0.73 o 
  -4   1   2      586.83      662.63      8.74 o 
  -3   1   2      258.40      290.48      4.94 o 
  -2   1   2      109.49       94.75      2.57 o 
  -1   1   2      200.57      295.14      4.69 o 
   0   1   2     4770.19     5047.96     38.39 o 
   1   1   2      308.66      417.56      6.52 o 
   2   1   2      272.04      219.08      5.33 o 
   3   1   2        1.49        1.45      0.26 o 
   4   1   2        0.85        1.83      0.37 o 
   5   1   2       81.42       60.53      7.00 o 
   6   1   2        1.01        0.31      1.95 o 
   7   1   2        2.65       -1.06      1.35 o 
  -8   2   2      143.04      147.47     10.94 o 
  -7   2   2       79.62       66.00      6.38 o 
  -6   2   2       16.75       22.53      3.37 o 
  -5   2   2      143.61      140.54      5.76 o 
  -4   2   2     1697.46     1693.56     16.64 o 
  -3   2   2       47.17       17.84      1.03 o 
  -2   2   2     1682.00     2069.14     13.81 o 
  -1   2   2       27.00       40.70      2.05 o 
   0   2   2     7236.31     8987.75     54.63 o 
   1   2   2      421.58      548.43      7.53 o 
   2   2   2     2676.89     2402.49     18.48 o 
   3   2   2       56.38       64.88      2.76 o 
   4   2   2      518.28      565.26     13.68 o 
   5   2   2      340.58      351.45     15.25 o 
   6   2   2      553.73      646.75     23.17 o 
   7   2   2      172.99      205.24     12.62 o 
  -7   3   2        0.31        1.84      1.17 o 
  -6   3   2        2.10        0.38      0.97 o 
  -5   3   2       22.75       32.32      2.04 o 
  -4   3   2        0.10        0.59      0.35 o 
  -3   3   2      750.57      826.84      8.38 o 
  -2   3   2      946.46     1292.78     10.84 o 
  -1   3   2      110.33      142.18      3.75 o 
   0   3   2        0.18       -0.35      0.35 o 
   1   3   2    13747.33    14367.00     61.50 o 
   2   3   2      287.68      298.55      6.24 o 
   3   3   2       53.33       67.14      2.99 o 
   4   3   2      138.52      138.30      6.22 o 
   5   3   2       48.97       58.72      5.22 o 
   6   3   2        0.45        5.47      1.09 o 
   7   3   2        0.25       -0.29      1.39 o 
  -7   4   2       33.19       24.59      2.80 o 
  -6   4   2      125.03      128.89      7.22 o 
  -5   4   2       72.38       64.55      3.17 o 
  -4   4   2      849.64      747.04     11.28 o 
  -3   4   2     1570.72     1804.18     13.49 o 
  -2   4   2      204.93      197.38      3.88 o 
  -1   4   2     1510.64     1426.54     11.15 o 
   0   4   2     1381.90     2102.13     13.49 o 
   1   4   2    33453.17    33457.54    344.86 o 
   2   4   2     5033.84     4751.30     51.59 o 
   3   4   2       70.58       61.80      3.46 o 
   4   4   2       22.77       20.77      1.84 o 
   5   4   2       89.26       82.17      4.85 o 
   6   4   2      225.36      259.61     13.99 o 
   7   4   2        1.26        1.11      1.35 o 
  -7   5   2        0.02        2.34      2.44 o 
  -6   5   2       11.58       14.68      3.05 o 
  -5   5   2        0.99        0.52      0.55 o 
  -4   5   2        4.69        6.31      1.22 o 
  -3   5   2      133.56      107.88      2.93 o 
  -2   5   2      851.09      891.44      8.88 o 
  -1   5   2       35.43       62.52      2.26 o 
   0   5   2       94.04      129.29      3.67 o 
   1   5   2      331.20      434.18      7.31 o 
   2   5   2     3237.66     3528.20     55.56 o 
   3   5   2      513.96      609.58      9.43 o 
   4   5   2       95.39       86.18      5.80 o 
   5   5   2        1.18       -0.62      0.62 o 
   6   5   2      191.97      190.04     11.73 o 
   7   5   2        0.43        2.30      1.39 o 
  -7   6   2       65.42       60.08     11.36 o 
  -6   6   2       16.24       32.65      4.29 o 
  -5   6   2      147.36      166.25      5.70 o 
  -4   6   2     1565.07     1536.83     19.52 o 
  -3   6   2      764.27      844.00      8.46 o 
  -2   6   2      216.01      196.72      4.00 o 
  -1   6   2     1192.54      992.92      9.18 o 
   0   6   2      578.43      808.93      9.43 o 
   1   6   2    12078.91    12731.15     50.40 o 
   2   6   2     6734.60     7459.88     60.44 o 
   3   6   2      277.37      329.32      8.84 o 
   4   6   2      133.70      161.45      8.63 o 
   5   6   2        5.28        7.28      1.25 o 
   6   6   2        8.84        4.54      1.68 o 
   7   6   2       45.37       32.72      3.70 o 
  -7   7   2       30.13       34.93      8.46 o 
  -6   7   2       99.37      116.48      7.34 o 
  -5   7   2       30.50       29.60      2.34 o 
  -4   7   2      104.82      131.24      5.42 o 
  -3   7   2        8.32        8.56      0.93 o 
  -2   7   2        0.27        3.97      0.66 o 
  -1   7   2      648.91      591.63      7.44 o 
   0   7   2       44.01       41.37      2.77 o 
   1   7   2        2.58        0.78      0.42 o 
   2   7   2     5161.48     5388.17     33.77 o 
   3   7   2      101.82      172.82      8.50 o 
   4   7   2       13.17        5.70      1.06 o 
   5   7   2      489.59      572.91     18.98 o 
   6   7   2       58.26       48.16      5.53 o 
   7   7   2        4.32        2.10      1.88 o 
  -7   8   2       80.84       77.61     11.47 o 
  -6   8   2       64.66       61.92      4.52 o 
  -5   8   2       30.59       36.12      3.15 o 
  -4   8   2     1143.96     1104.57     17.07 o 
  -3   8   2     1236.11     1309.71     16.57 o 
  -2   8   2     2334.61     2575.18     14.97 o 
  -1   8   2      154.03      178.93      4.22 o 
   0   8   2        7.75        2.22      0.54 o 
   1   8   2     7935.92     8712.04     48.84 o 
   2   8   2      305.50      230.01      5.60 o 
   3   8   2       48.10       42.73      3.95 o 
   4   8   2      147.18      174.54      9.40 o 
   5   8   2      898.52      922.37     24.89 o 
   6   8   2      185.85      237.79     13.52 o 
   7   8   2       12.35       10.66      1.61 o 
  -7   9   2        9.85        4.65      1.73 o 
  -6   9   2        0.10        2.88      1.18 o 
  -5   9   2       62.08       66.85      3.98 o 
  -4   9   2      574.74      539.36     11.95 o 
  -3   9   2      155.42      118.73      4.75 o 
  -2   9   2      794.89      836.65      8.68 o 
  -1   9   2      459.59      443.53      7.02 o 
   0   9   2      211.89      206.82      5.51 o 
   1   9   2      164.71      125.55      4.23 o 
   2   9   2      458.13      449.58      8.96 o 
   3   9   2        0.60        1.92      0.58 o 
   4   9   2      155.96      188.08     10.02 o 
   5   9   2       78.06       79.93      6.45 o 
   6   9   2       92.03       81.09      6.98 o 
   7   9   2       52.72       54.86     11.44 o 
  -7  10   2        2.23        4.47      1.99 o 
  -6  10   2       22.12       12.59      1.59 o 
  -5  10   2      382.73      372.73     12.99 o 
  -4  10   2     1115.60     1015.02     16.79 o 
  -3  10   2     3101.08     3180.85     26.72 o 
  -2  10   2      495.47      398.65      6.11 o 
  -1  10   2      569.10      448.71      7.95 o 
   0  10   2     2387.59     2272.36     21.74 o 
   1  10   2        5.56       11.38      3.72 o 
   2  10   2     1228.32     1113.00     12.78 o 
   3  10   2        3.27        3.03      2.79 o 
   4  10   2      532.45      499.44     17.63 o 
   5  10   2      275.34      265.23     13.26 o 
   6  10   2       79.75       65.68      7.59 o 
   7  10   2       75.67       71.35      6.29 o 
  -7  11   2        3.24        1.24      2.04 o 
  -6  11   2      121.21      151.91      8.34 o 
  -5  11   2       69.99       76.90      5.36 o 
  -4  11   2      860.64      764.53     18.89 o 
  -3  11   2     1093.37     1146.60     20.41 o 
  -2  11   2        6.29        2.78      0.60 o 
  -1  11   2      557.03      534.67      8.39 o 
   0  11   2       28.61       43.17      2.63 o 
   1  11   2      123.49      133.81      4.69 o 
   2  11   2      143.76      150.68      7.02 o 
   3  11   2       14.70        9.82      1.80 o 
   4  11   2       40.09       40.10      4.54 o 
   5  11   2        8.80        5.21      1.53 o 
   6  11   2       27.26       32.89      3.55 o 
   7  11   2        0.04        6.60      2.35 o 
  -7  12   2      152.66      182.85     19.04 o 
  -6  12   2       45.20       60.45      4.98 o 
  -5  12   2      168.15      167.22      8.69 o 
  -4  12   2       32.27       42.02      4.17 o 
  -3  12   2      750.61      720.41     16.55 o 
  -2  12   2       91.95       91.03      3.41 o 
  -1  12   2      626.46      617.77      9.40 o 
   0  12   2      105.33       82.05      3.78 o 
   1  12   2     1378.74     1631.85     33.86 o 
   2  12   2      577.96      552.96     13.86 o 
   3  12   2       37.44       53.30      5.37 o 
   4  12   2       91.94       76.79      6.43 o 
   5  12   2      370.26      363.93     16.62 o 
   6  12   2      108.39       89.54      7.00 o 
   7  12   2      113.37      111.93     14.17 o 
  -7  13   2        0.08        1.90      2.17 o 
  -6  13   2       85.12       93.58      6.23 o 
  -5  13   2       21.22       35.38      4.44 o 
  -4  13   2      214.68      215.36      9.66 o 
  -3  13   2       42.62       44.44      4.09 o 
  -2  13   2      310.85      345.35      9.08 o 
  -1  13   2       23.20       18.93      1.53 o 
   0  13   2      112.19      113.69      4.68 o 
   1  13   2       24.37        8.64      2.05 o 
   2  13   2       69.08       78.55      5.01 o 
   3  13   2       20.71        9.63      5.93 o 
   4  13   2       11.26        7.83      2.21 o 
   5  13   2       24.71       24.07      4.89 o 
   6  13   2       66.21       75.92      6.33 o 
  -7  14   2       22.34       16.65      4.47 o 
  -6  14   2        5.08        7.34      1.32 o 
  -5  14   2       80.20       79.84      5.68 o 
  -4  14   2     1108.71     1092.94     23.17 o 
  -3  14   2      571.97      568.67     15.26 o 
  -2  14   2      577.58      585.00     12.29 o 
  -1  14   2      470.46      434.77      9.88 o 
   0  14   2     2998.58     3007.39     26.65 o 
   1  14   2      888.27      916.80     14.58 o 
   2  14   2      467.46      420.53     12.78 o 
   3  14   2      382.88      421.80     17.04 o 
   4  14   2      208.39      198.76     11.79 o 
   5  14   2       76.32       70.11      6.25 o 
   6  14   2      131.87      146.82     10.27 o 
  -6  15   2        0.09        3.67      1.16 o 
  -5  15   2        0.50        0.83      0.94 o 
  -4  15   2        2.55       11.66      1.92 o 
  -3  15   2      175.67      153.99      7.65 o 
  -2  15   2       30.64       17.27      2.63 o 
  -1  15   2       22.41       20.20      1.98 o 
   0  15   2      482.39      495.38     10.97 o 
   1  15   2      921.01      818.18     14.21 o 
   2  15   2      251.94      270.39     13.16 o 
   3  15   2        6.98        8.12      1.75 o 
   4  15   2       59.25       65.98      6.63 o 
   5  15   2       37.74       26.57      4.02 o 
   6  15   2       22.59       34.10      3.50 o 
  -6  16   2        0.53        0.63      1.50 o 
  -5  16   2      302.72      277.84     12.35 o 
  -4  16   2      855.09      872.87     21.45 o 
  -3  16   2      538.62      545.64     15.45 o 
  -2  16   2       12.07       12.48      2.65 o 
  -1  16   2      401.36      426.05     10.41 o 
   0  16   2      615.57      607.54     12.59 o 
   1  16   2     1379.30     1328.95     18.83 o 
   2  16   2      447.35      458.95     17.86 o 
   3  16   2      176.24      191.94     11.60 o 
   4  16   2       98.53      107.92      8.60 o 
   5  16   2       71.87       62.72      6.39 o 
   6  16   2       57.45       64.64      6.37 o 
  -6  17   2        3.15        4.49      1.30 o 
  -5  17   2       24.15       17.90      2.45 o 
  -4  17   2       46.86       43.72      4.43 o 
  -3  17   2       83.81       83.46      7.22 o 
  -2  17   2      175.29      184.81      8.86 o 
  -1  17   2       54.42       48.71      3.39 o 
   0  17   2       20.30       16.18      1.96 o 
   1  17   2       26.26       24.06      2.17 o 
   2  17   2        8.35        9.39      4.52 o 
   3  17   2      145.88      138.28     11.62 o 
   4  17   2       18.10       15.96      4.54 o 
   5  17   2        4.96        6.05      1.82 o 
   6  17   2       89.04      106.83     14.57 o 
  -6  18   2        3.98       -2.01      2.01 o 
  -5  18   2      311.24      316.38     16.95 o 
  -4  18   2      160.92      150.08     10.87 o 
  -3  18   2      381.92      367.54     16.80 o 
  -2  18   2       88.93      104.73      6.42 o 
  -1  18   2      534.17      562.80     12.79 o 
   0  18   2      543.77      569.68     12.94 o 
   1  18   2       26.91       29.01      4.35 o 
   2  18   2      111.39      145.19     11.98 o 
   3  18   2      403.98      403.13     18.60 o 
   4  18   2       40.41       40.09      4.62 o 
   5  18   2       39.03       27.25      2.74 o 
  -6  19   2        0.05       -2.61      2.61 o 
  -5  19   2       41.58       25.89      4.55 o 
  -4  19   2        8.43        6.07      1.21 o 
  -3  19   2       14.18       15.38      3.43 o 
  -2  19   2       31.17       33.53      4.08 o 
  -1  19   2       21.72       16.46      2.40 o 
   0  19   2       77.53       76.04      4.31 o 
   1  19   2       16.93       19.56      4.08 o 
   2  19   2        3.29       11.33      4.07 o 
   3  19   2        0.61        7.44      3.63 o 
   4  19   2        9.45        9.11      1.76 o 
   5  19   2        7.77        2.61      2.52 o 
  -5  20   2      187.91      200.98     13.47 o 
  -4  20   2      228.17      234.44     14.43 o 
  -3  20   2      437.05      405.21     18.86 o 
  -2  20   2      432.67      414.79     14.76 o 
  -1  20   2        1.59        6.49      1.58 o 
   0  20   2      632.54      593.24     13.96 o 
   1  20   2      177.91      168.45      8.99 o 
   2  20   2     1132.06     1107.21     31.02 o 
   3  20   2       70.30       74.89      7.73 o 
   4  20   2       55.26       54.71      5.85 o 
   5  20   2      142.15      165.63     19.13 o 
  -5  21   2       25.81       26.70      7.75 o 
  -4  21   2        1.22        2.55      4.29 o 
  -3  21   2       10.80       10.38      1.55 o 
  -2  21   2      589.90      608.56     18.58 o 
  -1  21   2       34.84       36.41      3.71 o 
   0  21   2      116.24      130.98      6.26 o 
   1  21   2      242.99      235.49     11.06 o 
   2  21   2       13.12       12.28      2.23 o 
   3  21   2        2.14        0.03      3.45 o 
   4  21   2        1.22       -1.87      2.21 o 
   5  21   2       29.55       24.17      6.07 o 
  -5  22   2       63.97       73.45     14.88 o 
  -4  22   2      186.52      179.31     12.61 o 
  -3  22   2       74.03       62.87      6.80 o 
  -2  22   2        0.80       -1.22      1.22 o 
  -1  22   2      132.67      129.66      7.64 o 
   0  22   2      196.69      223.15      8.58 o 
   1  22   2      787.63      786.58     21.63 o 
   2  22   2       62.08       62.81     10.16 o 
   3  22   2       65.50       60.09      6.66 o 
   4  22   2       58.86       54.35      7.68 o 
  -4  23   2       11.76       10.76      4.94 o 
  -3  23   2      141.16      105.91      8.86 o 
  -2  23   2       10.58       10.49      1.99 o 
  -1  23   2       17.90       15.85      3.54 o 
   0  23   2       56.28       54.47      4.97 o 
   1  23   2       15.55        9.86      2.29 o 
   2  23   2       13.08        8.13      2.57 o 
   3  23   2        0.00       -1.26      1.26 o 
   4  23   2        1.32        0.58      2.48 o 
  -4  24   2        0.62        7.39      2.88 o 
  -3  24   2      140.31      161.56     11.73 o 
  -2  24   2      178.63      205.30     10.74 o 
  -1  24   2        0.85        1.76      0.96 o 
   0  24   2      300.88      336.37     18.81 o 
   1  24   2      361.67      335.87     14.29 o 
   2  24   2      100.26       77.15      7.83 o 
   3  24   2       14.26        7.26      3.05 o 
   4  24   2       21.58       11.38      3.32 o 
  -3  25   2       67.52       68.70      7.44 o 
  -2  25   2        7.72       12.19      1.50 o 
  -1  25   2        0.95        4.79      1.64 o 
   0  25   2       51.21       58.44      8.54 o 
   1  25   2        2.01        2.31      1.35 o 
   2  25   2        3.69        7.53      4.12 o 
   3  25   2       21.03       12.80      6.55 o 
  -3  26   2      165.58      151.46     18.02 o 
  -2  26   2       69.82       64.89      5.48 o 
  -1  26   2       75.20       72.31      5.94 o 
   0  26   2       60.44       52.79      8.01 o 
   1  26   2      197.17      199.59     10.89 o 
   2  26   2      109.17      113.87      9.44 o 
   3  26   2       26.85       38.47      9.87 o 
  -2  27   2       11.12       10.28      3.08 o 
  -1  27   2        4.84        6.21      1.64 o 
   0  27   2       85.13       82.07      8.33 o 
   1  27   2       32.35       24.17      3.22 o 
   2  27   2        2.98        3.01      2.48 o 
  -1  28   2       41.17       48.04      8.11 o 
   0  28   2      148.56      159.35     13.33 o 
   1  28   2      117.78      136.17     12.13 o 
  -8   1   3       86.18       92.09      8.36 o 
  -7   1   3       51.62       49.96      5.63 o 
  -6   1   3      110.03      105.51     14.28 o 
  -5   1   3      133.55      121.61      6.29 o 
  -4   1   3      465.90      503.36      7.53 o 
  -3   1   3     4953.35     5217.56     31.16 o 
  -2   1   3     1730.97     1662.90     14.25 o 
  -1   1   3     2794.83     2876.96     17.41 o 
   0   1   3     1855.97     2450.66     39.34 o 
   1   1   3       47.59       23.87      1.66 o 
   2   1   3     3977.16     4202.62     31.20 o 
   3   1   3      943.15      917.98     15.34 o 
   4   1   3       10.21        7.86      0.58 o 
   5   1   3      156.06      169.85     10.52 o 
   6   1   3      387.65      471.37     20.05 o 
   7   1   3      261.13      321.15     17.08 o 
  -8   2   3        0.74        2.54      2.79 o 
  -7   2   3       60.42       49.16      5.10 o 
  -6   2   3      228.99      243.92     13.69 o 
  -5   2   3       12.73       11.70      2.18 o 
  -4   2   3        7.38        3.25      0.42 o 
  -3   2   3      636.83      652.16      7.55 o 
  -2   2   3       47.36       41.41      1.89 o 
  -1   2   3      429.02      392.32     10.73 o 
   0   2   3      781.66      673.97     10.80 o 
   1   2   3      591.84      537.25      8.52 o 
   2   2   3      468.90      518.97      9.23 o 
   3   2   3      998.73     1028.57     13.27 o 
   4   2   3       22.24       44.58      3.06 o 
   5   2   3       27.98       33.94      5.16 o 
   6   2   3      100.23       73.79      6.55 o 
   7   2   3       43.63       24.19      5.11 o 
  -8   3   3       21.89       14.88      2.52 o 
  -7   3   3       17.69       16.93      2.57 o 
  -6   3   3      117.76      113.78      9.78 o 
  -5   3   3       57.90       50.99      3.04 o 
  -4   3   3      443.15      417.73      8.03 o 
  -3   3   3     1192.10      780.43      9.88 o 
  -2   3   3     2077.10     1668.50     14.28 o 
  -1   3   3     2107.10     2017.22     14.83 o 
   0   3   3     2100.27     1902.34     16.93 o 
   1   3   3     3274.37     3445.27     40.29 o 
   2   3   3     6986.20     7303.01     36.32 o 
   3   3   3       98.44      124.62      4.66 o 
   4   3   3      117.62      141.39      6.42 o 
   5   3   3       72.54       65.65      7.64 o 
   6   3   3       36.05       32.10      5.03 o 
   7   3   3       26.19       20.40      5.18 o 
  -7   4   3       33.37       33.54      3.85 o 
  -6   4   3        4.41        0.69      0.99 o 
  -5   4   3       10.99       10.29      1.27 o 
  -4   4   3       78.52       61.27      2.86 o 
  -3   4   3      464.20      527.01      7.81 o 
  -2   4   3       33.09       42.22      1.92 o 
  -1   4   3       35.77       48.40      2.42 o 
   0   4   3      561.40      654.36      7.30 o 
   1   4   3     1668.84     1334.86     14.15 o 
   2   4   3      250.58      304.42      7.14 o 
   3   4   3     1018.30     1106.57     14.80 o 
   4   4   3      105.69       98.39      5.31 o 
   5   4   3       83.05      110.02      6.06 o 
   6   4   3      197.29      252.80     14.08 o 
   7   4   3        0.16       -0.64      1.44 o 
  -7   5   3      159.28      175.29     12.12 o 
  -6   5   3      246.84      268.20     14.48 o 
  -5   5   3       47.29       58.91      3.67 o 
  -4   5   3      197.57      236.27      6.18 o 
  -3   5   3      954.11      926.51     10.41 o 
  -2   5   3     1566.29     1631.97     13.03 o 
  -1   5   3     1668.01     1573.18     12.09 o 
   0   5   3        4.55       17.32      1.30 o 
   1   5   3    14257.31    13749.89    110.49 o 
   2   5   3     5465.10     5465.38     48.42 o 
   3   5   3     1282.16     1380.86     16.52 o 
   4   5   3      150.56      149.71      8.27 o 
   5   5   3       66.01       77.53      4.83 o 
   6   5   3      132.55      133.99     10.27 o 
   7   5   3       89.97       82.81      7.26 o 
  -7   6   3       51.37       53.87      5.64 o 
  -6   6   3        1.68        4.54      1.31 o 
  -5   6   3       11.94        7.31      0.78 o 
  -4   6   3       83.16       64.70      3.67 o 
  -3   6   3       18.75       23.84      1.56 o 
  -2   6   3      157.94      226.02      4.82 o 
  -1   6   3     1216.76     1401.58     10.58 o 
   0   6   3      165.36      207.33      4.44 o 
   1   6   3     1117.35     1093.65     13.57 o 
   2   6   3      740.08      786.31     11.79 o 
   3   6   3        2.43        2.91      0.48 o 
   4   6   3       27.84       32.19      5.47 o 
   5   6   3       32.92       25.72      3.05 o 
   6   6   3       68.78       98.24      7.90 o 
   7   6   3        1.92        1.71      1.47 o 
  -7   7   3      119.12      114.39      9.87 o 
  -6   7   3       89.56       77.83      6.79 o 
  -5   7   3        0.93        2.25      0.82 o 
  -4   7   3     1044.17     1037.72     16.40 o 
  -3   7   3     1396.80     1323.60     12.55 o 
  -2   7   3     2760.59     2591.38     15.49 o 
  -1   7   3      225.03      266.90      5.26 o 
   0   7   3     1962.61     1925.94     14.35 o 
   1   7   3     6847.80     6945.50     47.02 o 
   2   7   3     1643.06     1422.29     16.22 o 
   3   7   3     1153.80     1113.04     23.46 o 
   4   7   3       16.03       13.27      1.54 o 
   5   7   3      125.25      107.93      6.35 o 
   6   7   3       87.40       97.19      8.09 o 
   7   7   3       22.56       29.13      3.94 o 
  -7   8   3        3.68       10.85      2.83 o 
  -6   8   3       22.94       36.70      3.60 o 
  -5   8   3      186.88      193.32      7.48 o 
  -4   8   3       10.72       13.72      1.66 o 
  -3   8   3       43.19       28.25      2.25 o 
  -2   8   3      979.97     1185.39     10.76 o 
  -1   8   3       28.39       16.69      1.53 o 
   0   8   3     1063.45     1131.85     12.32 o 
   1   8   3      129.57      158.34      5.36 o 
   2   8   3       75.12       91.00      3.83 o 
   3   8   3      327.74      273.73     11.60 o 
   4   8   3       63.80       47.98      4.34 o 
   5   8   3       43.16       50.60      7.70 o 
   6   8   3        4.72        5.15      2.21 o 
   7   8   3       54.44       67.07      6.02 o 
  -7   9   3       44.59       49.41     10.09 o 
  -6   9   3       48.71       46.24      4.83 o 
  -5   9   3       18.43       30.41      2.57 o 
  -4   9   3      400.28      401.35     10.34 o 
  -3   9   3     1885.56     1912.34     20.91 o 
  -2   9   3        3.29        5.94      0.61 o 
  -1   9   3       11.84       14.95      1.57 o 
   0   9   3      772.35      770.99      9.68 o 
   1   9   3       53.67       30.38      2.61 o 
   2   9   3     1336.58     1346.00     16.39 o 
   3   9   3       62.64       85.24      6.26 o 
   4   9   3      265.04      290.32     13.09 o 
   5   9   3      116.96      132.60      8.75 o 
   6   9   3       30.15       36.55      4.78 o 
   7   9   3       51.63       59.27      9.14 o 
  -7  10   3        3.29        7.39      3.36 o 
  -6  10   3      179.52      200.42     17.49 o 
  -5  10   3        3.18        3.72      1.44 o 
  -4  10   3       18.80       18.27      1.95 o 
  -3  10   3      549.52      527.92     10.95 o 
  -2  10   3       83.79      110.95      3.31 o 
  -1  10   3       95.95       88.93      3.29 o 
   0  10   3      475.38      538.11      8.27 o 
   1  10   3       38.12       42.93      2.57 o 
   2  10   3      157.51      151.94      5.32 o 
   3  10   3        4.10        9.93      1.72 o 
   4  10   3        0.95        4.37      1.93 o 
   5  10   3        1.18        2.29      1.00 o 
   6  10   3        6.99        5.48      1.78 o 
   7  10   3        0.08        0.63      1.61 o 
  -7  11   3       67.39       65.22      9.16 o 
  -6  11   3       31.77       36.02      4.41 o 
  -5  11   3       80.26       89.93      5.90 o 
  -4  11   3      960.79      978.89     24.32 o 
  -3  11   3     2670.77     2637.23     31.63 o 
  -2  11   3      682.52      587.35      8.11 o 
  -1  11   3      263.08      278.03      6.23 o 
   0  11   3      358.97      366.82      6.95 o 
   1  11   3      615.63      575.09     10.54 o 
   2  11   3     1350.90     1393.94     17.67 o 
   3  11   3      125.77      115.29      9.90 o 
   4  11   3       81.74       88.61      6.88 o 
   5  11   3      507.50      539.21     20.68 o 
   6  11   3       67.28       72.71      6.27 o 
  -7  12   3       32.41       26.03      6.42 o 
  -6  12   3        1.78       -1.00      1.00 o 
  -5  12   3       38.42       37.34      3.71 o 
  -4  12   3     1572.28     1669.66     27.84 o 
  -3  12   3        3.52        4.02      1.31 o 
  -2  12   3       34.86       32.75      2.11 o 
  -1  12   3       27.36       42.32      2.90 o 
   0  12   3      336.09      329.13      8.19 o 
   1  12   3        0.00        0.92      0.69 o 
   2  12   3       19.09        6.20      3.30 o 
   3  12   3      276.03      318.57     14.02 o 
   4  12   3        6.05        6.70      1.68 o 
   5  12   3       81.59       76.55      6.83 o 
   6  12   3        1.23       -0.04      3.72 o 
  -7  13   3       66.57       38.52      8.99 o 
  -6  13   3        0.96        1.36      3.75 o 
  -5  13   3       76.35       70.29      5.25 o 
  -4  13   3      362.48      321.41     12.00 o 
  -3  13   3     2474.73     2485.79     32.16 o 
  -2  13   3     1338.87     1326.31     15.09 o 
  -1  13   3      750.13      745.90     11.05 o 
   0  13   3      313.14      315.88      8.31 o 
   1  13   3      541.63      443.37      9.84 o 
   2  13   3      270.19      235.36     11.65 o 
   3  13   3      310.39      282.43     13.62 o 
   4  13   3       81.91       71.28      6.77 o 
   5  13   3       86.53       87.05      7.34 o 
   6  13   3      153.14      135.81      9.71 o 
  -7  14   3      106.84      132.51     15.81 o 
  -6  14   3        1.16        2.98      1.15 o 
  -5  14   3        1.58        0.44      1.31 o 
  -4  14   3       51.44       54.98      4.48 o 
  -3  14   3       94.03      121.17      6.76 o 
  -2  14   3       22.25       30.92      3.34 o 
  -1  14   3       67.26       55.28      3.41 o 
   0  14   3        0.18        1.38      1.46 o 
   1  14   3       13.77       24.33      2.10 o 
   2  14   3       36.77       23.11      4.27 o 
   3  14   3        4.97        8.41      1.04 o 
   4  14   3       10.66        3.47      1.20 o 
   5  14   3        6.54       14.93      2.81 o 
   6  14   3        2.96        8.15      1.52 o 
  -6  15   3       49.86       58.71      7.38 o 
  -5  15   3        3.99        5.94      1.36 o 
  -4  15   3      484.97      492.55     15.74 o 
  -3  15   3      524.79      505.98     14.76 o 
  -2  15   3      952.01      923.18     19.39 o 
  -1  15   3       54.27       58.64      3.45 o 
   0  15   3     1104.49     1160.45     17.34 o 
   1  15   3      696.91      709.31     13.41 o 
   2  15   3      112.92      122.53      8.62 o 
   3  15   3      171.12      178.08     11.14 o 
   4  15   3        6.91        7.06      1.59 o 
   5  15   3       43.19       36.79      4.23 o 
   6  15   3      194.68      202.18     12.96 o 
  -6  16   3        2.98        1.61      1.19 o 
  -5  16   3       61.25       77.05      5.69 o 
  -4  16   3       55.04       64.57      5.02 o 
  -3  16   3      238.44      256.25     10.44 o 
  -2  16   3      209.85      245.19      9.98 o 
  -1  16   3        0.96        2.73      0.52 o 
   0  16   3        6.08        5.62      0.73 o 
   1  16   3      122.43      127.03      5.49 o 
   2  16   3        9.18        5.48      3.61 o 
   3  16   3       52.69       35.27      5.40 o 
   4  16   3        1.43        1.15      1.04 o 
   5  16   3        1.25        0.50      1.88 o 
   6  16   3       21.58       22.15      2.72 o 
  -6  17   3        0.87        1.74      2.18 o 
  -5  17   3      136.25      151.55     10.52 o 
  -4  17   3      236.69      268.60     11.74 o 
  -3  17   3      678.22      723.18     23.75 o 
  -2  17   3        1.05        6.46      1.09 o 
  -1  17   3     1426.31     1372.97     19.96 o 
   0  17   3      198.50      174.35      6.78 o 
   1  17   3     1552.42     1478.63     20.85 o 
   2  17   3      592.02      546.79     22.20 o 
   3  17   3      667.24      603.81     29.80 o 
   4  17   3       29.65       36.80      5.81 o 
   5  17   3       70.75       87.64      8.16 o 
   6  17   3       66.06       83.63     11.69 o 
  -6  18   3        0.92       -1.68      1.81 o 
  -5  18   3        2.59        3.25      2.70 o 
  -4  18   3       18.70       10.76      3.83 o 
  -3  18   3        9.79       16.04      2.82 o 
  -2  18   3       31.38       28.37      4.93 o 
  -1  18   3        0.28        1.48      0.58 o 
   0  18   3       12.21       14.54      1.42 o 
   1  18   3       42.50       42.65      4.97 o 
   2  18   3        2.90        2.54      1.39 o 
   3  18   3      100.91       85.03      8.23 o 
   4  18   3        4.05        2.55      1.10 o 
   5  18   3       43.37       49.37      7.04 o 
  -6  19   3        6.59        7.00      3.85 o 
  -5  19   3      102.61      106.11      9.10 o 
  -4  19   3      291.36      313.04     16.60 o 
  -3  19   3      376.21      372.92     17.40 o 
  -2  19   3      284.46      286.47     11.71 o 
  -1  19   3      301.25      297.86     11.63 o 
   0  19   3      381.65      397.57     11.19 o 
   1  19   3      155.62      168.17      8.88 o 
   2  19   3     2013.19     1893.74     40.41 o 
   3  19   3      198.95      218.76     13.65 o 
   4  19   3       36.08       41.65      4.80 o 
   5  19   3      107.06      104.18      9.04 o 
  -5  20   3        2.84        3.01      1.57 o 
  -4  20   3       19.97       16.97      3.18 o 
  -3  20   3       58.66       59.13      6.00 o 
  -2  20   3      584.51      552.78     17.09 o 
  -1  20   3       46.27       58.76      4.83 o 
   0  20   3       32.08       29.93      2.61 o 
   1  20   3       16.31       11.84      2.08 o 
   2  20   3        0.99       12.04      4.91 o 
   3  20   3        0.02        1.52      1.97 o 
   4  20   3        0.92        1.33      3.14 o 
   5  20   3        3.86        3.54      3.63 o 
  -5  21   3       70.46       72.39     10.36 o 
  -4  21   3      229.80      256.35     15.34 o 
  -3  21   3      228.01      234.81     13.96 o 
  -2  21   3        5.43        7.67      1.55 o 
  -1  21   3       21.63       17.87      2.87 o 
   0  21   3       65.49       68.17      4.28 o 
   1  21   3      615.20      615.57     18.80 o 
   2  21   3       35.41       54.86      7.90 o 
   3  21   3       79.80       69.99     14.34 o 
   4  21   3       53.37       59.80      6.95 o 
   5  21   3       21.23       24.66      6.07 o 
  -5  22   3       23.54       27.18      5.67 o 
  -4  22   3        6.30        6.87      4.60 o 
  -3  22   3      130.13      109.17      8.87 o 
  -2  22   3       41.77       56.59      4.86 o 
  -1  22   3        0.16        1.95      1.55 o 
   0  22   3       69.93       62.96      4.17 o 
   1  22   3        9.67        6.98      1.72 o 
   2  22   3       14.63       14.52      7.97 o 
   3  22   3        6.39        4.85      1.44 o 
   4  22   3        1.35       -0.13      2.44 o 
  -4  23   3      209.81      237.20     15.16 o 
  -3  23   3      268.16      279.52     15.94 o 
  -2  23   3      565.32      587.48     19.52 o 
  -1  23   3      176.03      168.02      9.03 o 
   0  23   3      247.61      230.39     11.01 o 
   1  23   3      462.19      450.42     16.66 o 
   2  23   3       15.63       13.46      2.65 o 
   3  23   3       71.70       78.36      8.35 o 
   4  23   3       26.06       25.90      7.75 o 
  -4  24   3       13.33       25.19      4.74 o 
  -3  24   3       22.86        6.73      2.35 o 
  -2  24   3       28.34       18.21      2.49 o 
  -1  24   3       17.31       11.48      1.35 o 
   0  24   3        0.76        3.81      1.50 o 
   1  24   3       11.50       13.95      2.97 o 
   2  24   3        0.40        4.83      1.46 o 
   3  24   3       10.57       13.53      4.36 o 
  -3  25   3      253.52      225.39     14.32 o 
  -2  25   3      146.47      143.81      9.11 o 
  -1  25   3       71.32       77.84      5.68 o 
   0  25   3      231.58      222.01     15.24 o 
   1  25   3      203.90      238.96     12.01 o 
   2  25   3       68.91       62.00     16.80 o 
   3  25   3        0.78        7.08      3.41 o 
  -3  26   3       64.08       86.82     12.84 o 
  -2  26   3        0.08        1.55      1.26 o 
  -1  26   3        0.00       -0.45      2.92 o 
   0  26   3        0.55        3.45      1.46 o 
   1  26   3       12.11       17.78      3.15 o 
   2  26   3        2.58        2.68      1.51 o 
  -2  27   3      144.59      153.17      9.09 o 
  -1  27   3       25.16       27.08      5.76 o 
   0  27   3       27.87       28.46      5.10 o 
   1  27   3      117.72      117.29      7.85 o 
   2  27   3       78.17       82.62     16.47 o 
  -1  28   3        0.03        5.76      1.75 o 
   0  28   3       19.21       26.05      6.02 o 
  -8   0   4       83.66       72.52      9.56 o 
  -7   0   4       20.16       26.08      5.58 o 
  -6   0   4      148.33      143.09     14.88 o 
  -5   0   4      342.51      333.96     21.65 o 
  -4   0   4       83.39       64.71      3.45 o 
  -3   0   4     1040.55      891.45     12.40 o 
  -2   0   4     5553.83     5387.66    106.63 o 
  -1   0   4     1965.26     2263.15     24.75 o 
   0   0   4     1135.18     1264.03     23.86 o 
   1   0   4      488.69      431.79     10.89 o 
   2   0   4     2095.92     2012.24     25.79 o 
   3   0   4     1280.87     1211.80     22.10 o 
   4   0   4        9.35        9.02      1.05 o 
   5   0   4       46.19       58.53      7.75 o 
   6   0   4      160.71      181.44     16.91 o 
   7   0   4       17.46       31.57      6.38 o 
  -8   1   4        0.12        0.80      2.39 o 
  -7   1   4       24.52       18.10      3.21 o 
  -6   1   4       76.43       84.98      9.28 o 
  -5   1   4       18.05       24.72      4.37 o 
  -4   1   4       44.01       56.51      2.24 o 
  -3   1   4        4.91        6.96      0.84 o 
  -2   1   4      910.34      807.96     12.17 o 
  -1   1   4     3123.15     3305.89     21.26 o 
   0   1   4      284.12      229.55      5.55 o 
   1   1   4      175.61      116.23      4.26 o 
   2   1   4       46.95       23.71      1.71 o 
   3   1   4      536.48      532.32     10.10 o 
   4   1   4        1.30        0.99      0.61 o 
   5   1   4        1.22        7.12      1.33 o 
   6   1   4       47.01       63.69      6.25 o 
   7   1   4       46.55       67.77      6.20 o 
  -8   2   4       22.78       34.51      4.12 o 
  -7   2   4       34.86       39.40      5.87 o 
  -6   2   4      128.26      120.87      9.48 o 
  -5   2   4      201.12      233.39      9.03 o 
  -4   2   4       38.85       38.86      2.25 o 
  -3   2   4     2490.39     3038.31     19.84 o 
  -2   2   4     2381.19     2714.41     20.10 o 
  -1   2   4      462.76      473.97      8.00 o 
   0   2   4      428.35      338.46      6.79 o 
   1   2   4     1732.05     1584.14     16.53 o 
   2   2   4     2913.02     2953.99     24.79 o 
   3   2   4     2384.57     2331.05     21.48 o 
   4   2   4      253.24      257.68      9.32 o 
   5   2   4      116.97      141.12      9.64 o 
   6   2   4       41.60       30.63      7.73 o 
   7   2   4       54.26       54.37     10.34 o 
  -7   3   4        2.02        1.07      1.33 o 
  -6   3   4      346.30      339.95     16.88 o 
  -5   3   4      153.47      165.52      7.60 o 
  -4   3   4      227.98      239.67      7.14 o 
  -3   3   4      438.58      513.24      6.76 o 
  -2   3   4      129.26      142.25      3.81 o 
  -1   3   4     2061.22     2019.00     14.23 o 
   0   3   4      288.35      256.16      6.08 o 
   1   3   4       37.78       66.80      3.21 o 
   2   3   4       25.12       33.67      2.28 o 
   3   3   4     2912.27     2995.40     27.05 o 
   4   3   4        0.08        2.68      1.22 o 
   5   3   4        0.19       -0.87      0.89 o 
   6   3   4      123.08      125.65      9.77 o 
   7   3   4        0.18        0.50      1.48 o 
  -7   4   4      148.21      153.29     11.53 o 
  -6   4   4       44.76       31.20      4.82 o 
  -5   4   4      501.13      499.53     14.03 o 
  -4   4   4       20.42       13.85      1.42 o 
  -3   4   4      654.58      636.52      7.71 o 
  -2   4   4    10380.65    10798.82     56.41 o 
  -1   4   4     4264.99     4507.21     32.87 o 
   0   4   4     2139.22     2168.83     24.51 o 
   1   4   4      321.09      338.34      9.57 o 
   2   4   4     1383.10     1540.78     18.08 o 
   3   4   4      925.37      749.29     13.28 o 
   4   4   4      191.05      179.65      7.84 o 
   5   4   4       29.89       19.84      3.49 o 
   6   4   4       72.33       68.19      6.10 o 
   7   4   4      169.31      190.94     12.97 o 
  -7   5   4       38.23       34.53      5.53 o 
  -6   5   4       21.38       10.84      2.79 o 
  -5   5   4      101.55       89.43      5.44 o 
  -4   5   4      229.67      243.13      7.54 o 
  -3   5   4       50.93       65.25      2.75 o 
  -2   5   4       11.61       22.52      1.57 o 
  -1   5   4        6.34        0.18      0.44 o 
   0   5   4      234.43      192.96      5.57 o 
   1   5   4        2.97        7.75      1.47 o 
   2   5   4     2802.06     2931.88     25.19 o 
   3   5   4      171.36      180.16      6.21 o 
   4   5   4      113.76      103.67      7.02 o 
   5   5   4      116.14      119.22      6.62 o 
   6   5   4       57.82       73.26      7.49 o 
   7   5   4        1.46       -1.97      2.21 o 
  -7   6   4      150.16      144.87     10.93 o 
  -6   6   4      179.88      164.42     11.09 o 
  -5   6   4        5.67        1.90      0.67 o 
  -4   6   4      422.79      419.39     10.32 o 
  -3   6   4      740.24      742.92     10.18 o 
  -2   6   4      323.41      227.56      5.25 o 
  -1   6   4        3.48       10.89      1.19 o 
   0   6   4     1706.69     1668.40     15.50 o 
   1   6   4     3825.68     4076.03     28.91 o 
   2   6   4      474.54      467.17     10.00 o 
   3   6   4      943.90      912.57     14.59 o 
   4   6   4       63.49       80.99      6.09 o 
   5   6   4       71.35       90.73      5.64 o 
   6   6   4      122.30      129.91      9.88 o 
   7   6   4       15.45       16.86      2.09 o 
  -7   7   4        6.52        9.53      1.92 o 
  -6   7   4      110.46       98.92      8.42 o 
  -5   7   4      301.89      327.05      9.97 o 
  -4   7   4       15.21       26.38      2.85 o 
  -3   7   4        3.41        2.77      0.48 o 
  -2   7   4     1331.03     1363.75     11.74 o 
  -1   7   4      629.22      767.34      9.53 o 
   0   7   4        9.71        6.15      1.49 o 
   1   7   4       50.23       44.67      2.77 o 
   2   7   4     4526.10     4824.67     39.36 o 
   3   7   4       18.62       11.90      2.22 o 
   4   7   4       45.96       64.28      5.16 o 
   5   7   4       61.87       50.56      4.12 o 
   6   7   4       13.01       13.59      3.30 o 
   7   7   4       22.01       16.63      2.14 o 
  -7   8   4       59.07       67.61     13.81 o 
  -6   8   4      320.42      363.62     13.29 o 
  -5   8   4      378.05      408.41     11.45 o 
  -4   8   4       59.65       70.36      3.99 o 
  -3   8   4     1433.28     1532.19     19.03 o 
  -2   8   4      216.09      253.24      5.13 o 
  -1   8   4       31.66       58.32      2.54 o 
   0   8   4     1401.73     1228.63     15.05 o 
   1   8   4      651.93      658.59     12.02 o 
   2   8   4     4900.72     5279.59     46.14 o 
   3   8   4     1602.63     1550.46     29.76 o 
   4   8   4      279.76      288.41     13.24 o 
   5   8   4        9.46        4.99      1.48 o 
   6   8   4       46.59       46.32      5.93 o 
   7   8   4       99.25      101.68      8.57 o 
  -7   9   4        1.79       -0.18      2.26 o 
  -6   9   4      114.50      130.11      9.12 o 
  -5   9   4        0.14        1.36      0.66 o 
  -4   9   4      101.42       98.52      6.65 o 
  -3   9   4      410.44      504.92     10.96 o 
  -2   9   4      773.76      732.99      9.17 o 
  -1   9   4      211.92      258.50      5.88 o 
   0   9   4      147.96      151.41      5.05 o 
   1   9   4      277.88      272.80     10.73 o 
   2   9   4      534.38      495.96     11.09 o 
   3   9   4      813.32      846.98     22.20 o 
   4   9   4       25.12       30.05      3.26 o 
   5   9   4        3.22        5.68      1.00 o 
   6   9   4      125.31      162.47     11.34 o 
  -7  10   4      187.08      180.11     19.26 o 
  -6  10   4       46.44       31.38      4.68 o 
  -5  10   4       19.38       16.26      2.61 o 
  -4  10   4      239.97      244.34      8.23 o 
  -3  10   4     2316.48     2147.90     23.23 o 
  -2  10   4     1246.78     1264.63     12.38 o 
  -1  10   4      378.27      357.42      7.18 o 
   0  10   4      864.04      849.96     12.85 o 
   1  10   4     1296.18     1426.25     18.99 o 
   2  10   4      869.80      854.07     14.43 o 
   3  10   4      467.87      431.05     16.06 o 
   4  10   4      358.40      318.52     14.53 o 
   5  10   4      119.24      117.24     12.62 o 
   6  10   4       10.17        8.08      3.87 o 
  -7  11   4       18.47        6.91      2.92 o 
  -6  11   4      107.49      132.02     16.01 o 
  -5  11   4        7.98        7.88      1.69 o 
  -4  11   4       13.05       13.20      2.14 o 
  -3  11   4      141.03      148.22      7.13 o 
  -2  11   4      376.61      398.26      7.00 o 
  -1  11   4       98.68       98.72      3.73 o 
   0  11   4       39.14       29.85      2.24 o 
   1  11   4      111.28      109.77      5.05 o 
   2  11   4       68.54       67.50      3.70 o 
   3  11   4       33.65       25.26      4.42 o 
   4  11   4        4.15        4.08      1.84 o 
   5  11   4       12.90       10.57      1.36 o 
   6  11   4        6.22        7.38      1.26 o 
  -7  12   4        0.89        1.64      2.30 o 
  -6  12   4        3.47        2.04      2.52 o 
  -5  12   4        0.95        3.47      2.34 o 
  -4  12   4      212.00      223.21      9.66 o 
  -3  12   4     1120.52     1116.21     21.16 o 
  -2  12   4     1731.53     1829.94     17.85 o 
  -1  12   4      263.18      258.02      6.44 o 
   0  12   4      175.75      166.54      5.88 o 
   1  12   4      142.93      159.38      6.50 o 
   2  12   4      623.57      693.05     20.65 o 
   3  12   4      208.50      249.51     12.71 o 
   4  12   4       26.47       38.97      4.50 o 
   5  12   4       61.39       86.61      7.31 o 
   6  12   4       98.07      106.15      8.21 o 
  -7  13   4        6.78        9.12      4.12 o 
  -6  13   4        7.03        2.25      1.17 o 
  -5  13   4        5.72        5.37      2.01 o 
  -4  13   4      247.18      238.54     10.35 o 
  -3  13   4       28.87       29.16      3.69 o 
  -2  13   4        5.69        3.52      0.65 o 
  -1  13   4      320.99      280.84      6.93 o 
   0  13   4      140.38      145.57      6.11 o 
   1  13   4      112.49      110.04      5.36 o 
   2  13   4       13.87       15.29      2.92 o 
   3  13   4       14.89       25.01      6.95 o 
   4  13   4       11.92       18.36      3.36 o 
   5  13   4       25.75       16.81      2.53 o 
   6  13   4       30.59       28.15     10.98 o 
  -6  14   4       51.22       62.90      7.44 o 
  -5  14   4        1.24        3.04      1.48 o 
  -4  14   4      178.91      200.30      9.53 o 
  -3  14   4     2610.83     2661.38     34.57 o 
  -2  14   4     2086.46     2142.45     26.10 o 
  -1  14   4      828.66      782.94     13.87 o 
   0  14   4      246.54      188.54      6.64 o 
   1  14   4      636.71      645.10     12.78 o 
   2  14   4      213.79      223.92     12.03 o 
   3  14   4      196.00      183.79     11.28 o 
   4  14   4       48.19       63.14      6.34 o 
   5  14   4       51.48       61.52      7.06 o 
   6  14   4      165.98      169.41     11.39 o 
  -6  15   4        0.22       -0.89      2.83 o 
  -5  15   4        0.72        3.09      1.18 o 
  -4  15   4       34.06       39.70      4.57 o 
  -3  15   4      190.24      220.51      9.55 o 
  -2  15   4       17.00       30.55      3.75 o 
  -1  15   4       10.12       11.70      1.62 o 
   0  15   4      174.21      185.59      6.71 o 
   1  15   4      310.81      330.20      9.25 o 
   2  15   4        0.52        2.29      0.85 o 
   3  15   4        6.61       17.46      2.10 o 
   4  15   4      105.79      103.06      8.56 o 
   5  15   4       11.10        9.81      1.86 o 
   6  15   4        0.70        0.13      1.59 o 
  -6  16   4      251.20      252.42     14.98 o 
  -5  16   4       12.41        0.88      1.41 o 
  -4  16   4       83.58       87.27      6.07 o 
  -3  16   4        3.85        6.67      1.32 o 
  -2  16   4     1496.94     1535.02     26.00 o 
  -1  16   4      681.68      679.23     13.70 o 
   0  16   4       69.27       56.28      3.61 o 
   1  16   4      638.67      663.91     13.74 o 
   2  16   4      616.72      604.33     21.39 o 
   3  16   4      982.89      911.72     33.43 o 
   4  16   4       26.96       27.51      3.26 o 
   5  16   4       14.74       14.96      4.69 o 
   6  16   4      135.29      136.45     17.53 o 
  -6  17   4        2.24        5.05      1.77 o 
  -5  17   4       22.98       19.56      4.05 o 
  -4  17   4       86.36       91.42      6.10 o 
  -3  17   4        5.98        4.58      1.16 o 
  -2  17   4      304.99      305.04     12.90 o 
  -1  17   4      355.53      337.63      9.75 o 
   0  17   4      187.47      187.03      7.13 o 
   1  17   4       20.38       14.04      1.43 o 
   2  17   4        8.74        4.11      2.19 o 
   3  17   4       97.58       71.31      7.50 o 
   4  17   4        2.31        4.15      1.31 o 
   5  17   4        0.03       -1.29      1.29 o 
  -6  18   4       32.91       43.30      8.68 o 
  -5  18   4       93.73      103.52     13.77 o 
  -4  18   4       79.39       64.84      6.90 o 
  -3  18   4      174.01      179.53     11.31 o 
  -2  18   4       26.63       33.31      4.03 o 
  -1  18   4      347.47      343.41     10.07 o 
   0  18   4       24.60       30.21      2.76 o 
   1  18   4      649.36      735.53     19.61 o 
   2  18   4     1710.92     1651.67     37.62 o 
   3  18   4       56.18       61.54      7.93 o 
   4  18   4       46.70       51.16      5.87 o 
   5  18   4       63.65       69.69      6.99 o 
  -5  19   4       60.89       63.87      6.96 o 
  -4  19   4        9.98       12.05      2.44 o 
  -3  19   4        1.19        1.51      2.92 o 
  -2  19   4      369.09      357.12     13.14 o 
  -1  19   4      233.96      235.91      8.48 o 
   0  19   4       48.72       52.10      3.69 o 
   1  19   4       26.49       22.09      3.20 o 
   2  19   4      120.06      110.92      9.09 o 
   3  19   4       10.00       10.99      1.75 o 
   4  19   4        0.44        2.56      1.34 o 
   5  19   4       12.80       10.18      4.83 o 
  -5  20   4       42.35       50.77      6.89 o 
  -4  20   4      117.50      117.27      9.41 o 
  -3  20   4      401.32      445.49     19.55 o 
  -2  20   4      136.33      129.15      7.55 o 
  -1  20   4      263.46      238.92     10.60 o 
   0  20   4       87.58       76.31      4.57 o 
   1  20   4      481.06      434.70     15.49 o 
   2  20   4      449.55      426.14     19.38 o 
   3  20   4      170.90      137.67     10.70 o 
   4  20   4       19.74       23.97      2.80 o 
   5  20   4       30.83       36.75      8.59 o 
  -5  21   4        0.23       -2.57      2.57 o 
  -4  21   4       11.14        8.46      2.44 o 
  -3  21   4       10.75       12.80      3.98 o 
  -2  21   4      163.37      157.74      8.64 o 
  -1  21   4       45.82       47.04      5.37 o 
   0  21   4       55.75       61.53      4.95 o 
   1  21   4       13.78       12.90      1.98 o 
   2  21   4       24.52       31.77      5.24 o 
   3  21   4        1.03        2.22      3.10 o 
   4  21   4        1.55        0.06      4.18 o 
  -5  22   4        8.47        2.83      3.10 o 
  -4  22   4      102.37      107.01      8.82 o 
  -3  22   4      414.73      419.18     19.63 o 
  -2  22   4      371.46      377.87     14.59 o 
  -1  22   4      169.68      186.40      9.63 o 
   0  22   4      153.72      176.04      9.38 o 
   1  22   4      254.39      265.04     12.37 o 
   2  22   4       93.46       99.69      8.85 o 
   3  22   4       68.31       71.49      7.83 o 
   4  22   4       69.55       55.56     13.64 o 
  -4  23   4       22.26       11.42      3.94 o 
  -3  23   4        0.41        2.21      1.36 o 
  -2  23   4       87.33       75.46      7.49 o 
  -1  23   4        5.35        5.92      1.44 o 
   0  23   4        7.83       10.72      1.89 o 
   1  23   4        0.09        0.52      1.02 o 
   2  23   4        1.54        0.41      1.99 o 
   3  23   4       25.44       21.81      3.65 o 
   4  23   4       57.23       66.41     14.83 o 
  -4  24   4      193.72      200.34     20.76 o 
  -3  24   4      237.07      227.23     14.30 o 
  -2  24   4      316.49      348.01     17.45 o 
  -1  24   4      258.91      263.97     12.06 o 
   0  24   4       46.98       48.56     21.76 o 
   1  24   4      137.12      154.61      9.22 o 
   2  24   4       26.41       31.26      4.82 o 
   3  24   4       20.77       46.00     10.49 o 
  -3  25   4        1.77        4.69      4.38 o 
  -2  25   4        1.27        0.75      3.54 o 
  -1  25   4        1.10       -0.23      1.13 o 
   0  25   4       29.55       23.34      3.53 o 
   1  25   4       33.12       34.64      3.43 o 
   2  25   4        2.51        2.35      3.63 o 
   3  25   4        0.98        8.63      2.97 o 
  -3  26   4      180.13      223.45     22.27 o 
  -2  26   4      220.82      222.26     13.75 o 
  -1  26   4       60.99       58.47      5.27 o 
   0  26   4      156.82      162.59     12.87 o 
   1  26   4       89.09       83.83      7.19 o 
   2  26   4       91.42       93.82     17.75 o 
  -2  27   4        7.28        9.87      2.92 o 
  -1  27   4        0.06       -1.62      1.62 o 
   0  27   4       23.09       37.98     12.80 o 
   1  27   4        3.72        4.37      2.94 o 
  -7   1   5        0.30       -1.35      1.35 o 
  -6   1   5      113.69      135.15     10.28 o 
  -5   1   5      130.90      137.42      9.57 o 
  -4   1   5      162.70      136.50      5.22 o 
  -3   1   5      215.73      199.68      6.11 o 
  -2   1   5     2183.89     2274.84     20.01 o 
  -1   1   5      344.04      237.29      6.18 o 
   0   1   5      400.60      374.01      7.84 o 
   1   1   5      573.07      597.07     10.91 o 
   2   1   5     2348.74     2183.11     20.40 o 
   3   1   5     1009.22     1126.38     15.79 o 
   4   1   5     1065.33     1085.82     20.57 o 
   5   1   5      208.60      220.68     12.99 o 
   6   1   5       28.60       16.47      2.21 o 
   7   1   5        0.24       -0.12      1.49 o 
  -7   2   5       35.26       14.83      3.10 o 
  -6   2   5        0.15       -0.83      2.52 o 
  -5   2   5      117.59      111.53      6.14 o 
  -4   2   5       21.98       29.74      2.22 o 
  -3   2   5      165.05      201.25      5.04 o 
  -2   2   5        2.51        0.89      1.81 o 
  -1   2   5        0.33        0.39      0.61 o 
   0   2   5      395.62      436.81      8.54 o 
   1   2   5       72.87       80.09      3.83 o 
   2   2   5      504.27      514.90     10.97 o 
   3   2   5      678.15      625.29     11.72 o 
   4   2   5      263.41      244.70      9.49 o 
   5   2   5        2.39        1.22      1.02 o 
   6   2   5        7.35        2.69      1.22 o 
   7   2   5       15.06       17.09      2.92 o 
  -7   3   5      223.36      211.60     21.47 o 
  -6   3   5       35.15       37.41      5.84 o 
  -5   3   5      522.30      485.16     14.10 o 
  -4   3   5        5.05        1.59      0.63 o 
  -3   3   5     1474.12     1433.27     17.41 o 
  -2   3   5     4022.54     4035.78     22.49 o 
  -1   3   5     1880.67     1536.73     18.67 o 
   0   3   5       42.25       43.49      2.87 o 
   1   3   5     2089.75     2234.54     21.75 o 
   2   3   5       73.20       52.82      3.14 o 
   3   3   5      818.47      884.77     18.08 o 
   4   3   5       62.16       64.99      4.34 o 
   5   3   5       59.59       87.36      7.37 o 
   6   3   5       55.06       69.86      6.42 o 
   7   3   5       97.02      139.46     10.78 o 
  -7   4   5        2.95        3.86      1.45 o 
  -6   4   5       87.35       79.65      7.21 o 
  -5   4   5        6.38        5.51      2.37 o 
  -4   4   5      166.50      175.63      7.74 o 
  -3   4   5      403.68      448.22      8.06 o 
  -2   4   5      374.88      397.56      7.12 o 
  -1   4   5      112.88      132.87      3.94 o 
   0   4   5     1490.25     1489.35     22.49 o 
   1   4   5       51.01       68.38      3.59 o 
   2   4   5       46.06       63.13      3.56 o 
   3   4   5       80.94       97.76      4.70 o 
   4   4   5       14.84       12.26      1.81 o 
   5   4   5       28.86       36.46      4.10 o 
   6   4   5       29.71       27.64      5.14 o 
   7   4   5        3.62        0.06      5.22 o 
  -7   5   5      194.84      227.58     14.38 o 
  -6   5   5       23.44       29.20      5.10 o 
  -5   5   5      152.92      141.21      7.29 o 
  -4   5   5      593.41      640.08     12.78 o 
  -3   5   5       41.40       29.47      2.03 o 
  -2   5   5     7073.17     7869.87     39.20 o 
  -1   5   5      643.44     1053.38     10.11 o 
   0   5   5     1535.69     1384.84     22.84 o 
   1   5   5      394.74      314.35      8.22 o 
   2   5   5      101.24       67.39      3.69 o 
   3   5   5     1372.52     1484.16     20.38 o 
   4   5   5      255.58      245.92     11.90 o 
   5   5   5       32.10       30.22      4.37 o 
   6   5   5       46.78       47.61      5.44 o 
   7   5   5       33.53       31.75      7.11 o 
  -7   6   5        9.73       10.94      1.76 o 
  -6   6   5        6.23        6.25      3.81 o 
  -5   6   5       77.15       87.43      5.79 o 
  -4   6   5       57.51       46.29      3.27 o 
  -3   6   5       11.81       19.56      1.59 o 
  -2   6   5     1327.85     1420.67     14.40 o 
  -1   6   5        0.95        1.88      1.41 o 
   0   6   5      419.02      524.83     10.35 o 
   1   6   5      129.57      107.33      4.68 o 
   2   6   5      620.42      608.25     12.46 o 
   3   6   5        8.25        5.90      0.91 o 
   4   6   5       43.31       48.34      7.84 o 
   5   6   5        2.77        6.20      0.79 o 
   6   6   5        0.10       -0.71      1.75 o 
   7   6   5       11.78       11.56      5.07 o 
  -7   7   5       81.03       82.67      7.67 o 
  -6   7   5      296.89      320.07     16.72 o 
  -5   7   5      243.45      244.50     10.17 o 
  -4   7   5      550.05      500.73     11.73 o 
  -3   7   5      533.01      458.16      8.51 o 
  -2   7   5       22.26        4.54      0.52 o 
  -1   7   5     5202.00     5260.71     26.89 o 
   0   7   5      159.84      214.81      6.80 o 
   1   7   5      851.67      890.44     14.64 o 
   2   7   5       19.86        8.59      1.62 o 
   3   7   5      357.64      350.28     14.00 o 
   4   7   5      378.60      366.60     15.35 o 
   5   7   5        4.05        5.98      0.95 o 
   6   7   5       71.85       90.99      7.95 o 
  -7   8   5       10.35        2.70      2.30 o 
  -6   8   5       81.65       66.31      5.03 o 
  -5   8   5      242.91      295.23     11.38 o 
  -4   8   5       43.01       53.55      3.58 o 
  -3   8   5        0.96        8.77      1.22 o 
  -2   8   5      701.90      789.49      9.58 o 
  -1   8   5     2200.69     2320.20     18.36 o 
   0   8   5        8.57        9.52      1.44 o 
   1   8   5      322.09      354.26     12.15 o 
   2   8   5      195.39      217.01      7.36 o 
   3   8   5        1.28        1.35      2.55 o 
   4   8   5       23.93       20.14      3.45 o 
   5   8   5        4.46        4.04      1.03 o 
   6   8   5       26.35       18.89      2.31 o 
  -7   9   5      101.79       93.91     12.97 o 
  -6   9   5       91.66       76.33      6.73 o 
  -5   9   5       89.63       82.86      5.48 o 
  -4   9   5       39.94       46.16      3.26 o 
  -3   9   5      522.52      579.27     12.10 o 
  -2   9   5      487.29      484.86      7.73 o 
  -1   9   5      776.48      708.14     10.38 o 
   0   9   5      530.23      518.60     10.06 o 
   1   9   5      744.00      736.19     13.93 o 
   2   9   5      940.77      981.76     16.39 o 
   3   9   5      727.96      846.79     25.79 o 
   4   9   5      286.85      318.54     14.84 o 
   5   9   5       30.70       24.98      2.68 o 
   6   9   5       10.35       17.17      2.81 o 
  -7  10   5        0.74        0.04      2.39 o 
  -6  10   5       61.18       60.55      6.04 o 
  -5  10   5      352.40      349.70     15.85 o 
  -4  10   5       12.57       12.27      1.53 o 
  -3  10   5       89.25      131.23      5.66 o 
  -2  10   5       44.31       82.82      3.04 o 
  -1  10   5        0.05        1.73      0.58 o 
   0  10   5        3.75        1.52      1.01 o 
   1  10   5       43.72       47.57      3.25 o 
   2  10   5      438.68      478.20     11.46 o 
   3  10   5      634.81      666.81     20.71 o 
   4  10   5        1.48        5.45      2.52 o 
   5  10   5        1.18       -0.88      2.15 o 
   6  10   5        4.99        3.14      1.86 o 
  -7  11   5       44.18       62.43     13.50 o 
  -6  11   5       10.05       14.51      2.39 o 
  -5  11   5      118.54      111.35      8.50 o 
  -4  11   5       19.32       17.52      2.41 o 
  -3  11   5      314.90      393.23     10.28 o 
  -2  11   5     1658.80     1730.30     17.30 o 
  -1  11   5      264.76      256.32      6.52 o 
   0  11   5      274.97      280.72      7.80 o 
   1  11   5      241.20      211.83      7.61 o 
   2  11   5      816.87      788.91     15.15 o 
   3  11   5      969.67      909.28     24.92 o 
   4  11   5      312.33      271.51     13.99 o 
   5  11   5       19.12       25.29      2.36 o 
   6  11   5       28.27       24.34      4.07 o 
  -7  12   5        0.78       -0.44      2.35 o 
  -6  12   5       86.20       78.58      7.42 o 
  -5  12   5        3.37        3.50      1.51 o 
  -4  12   5      107.29      101.97      6.84 o 
  -3  12   5      203.72      184.21      8.38 o 
  -2  12   5        2.62        2.28      0.59 o 
  -1  12   5       63.50       86.01      3.67 o 
   0  12   5       33.42       28.64      2.43 o 
   1  12   5      820.58      898.88     16.63 o 
   2  12   5      109.33      132.21      9.21 o 
   3  12   5      224.27      146.89      9.63 o 
   4  12   5       58.45       32.81      7.55 o 
   5  12   5        9.16       12.48      1.94 o 
   6  12   5       14.16       10.54      2.88 o 
  -7  13   5       33.57       28.73      7.93 o 
  -6  13   5      127.02      140.55     10.06 o 
  -5  13   5       15.86       16.73      1.99 o 
  -4  13   5       68.59       76.05      5.38 o 
  -3  13   5      302.29      337.20     11.81 o 
  -2  13   5     2219.63     2224.90     20.91 o 
  -1  13   5      878.70      799.37     12.37 o 
   0  13   5      286.64      286.60      8.33 o 
   1  13   5      111.55      102.46      5.35 o 
   2  13   5      816.52      876.93     24.28 o 
   3  13   5      238.47      223.36     12.43 o 
   4  13   5      275.75      269.21     14.49 o 
   5  13   5       88.71       83.56      7.28 o 
   6  13   5       32.68       29.41      7.68 o 
  -6  14   5        3.37        0.18      3.01 o 
  -5  14   5        3.99        2.07      1.93 o 
  -4  14   5        2.23        6.31      1.49 o 
  -3  14   5       36.24       42.84      4.73 o 
  -2  14   5       19.28       13.97      1.80 o 
  -1  14   5       37.95       35.38      2.79 o 
   0  14   5        0.26        0.51      0.58 o 
   1  14   5       22.13       11.95      1.67 o 
   2  14   5      155.49      132.32      9.11 o 
   3  14   5       14.14        7.85      1.88 o 
   4  14   5      143.20      105.44      8.43 o 
   5  14   5        0.09       -0.33      1.19 o 
   6  14   5       14.52       14.51      2.38 o 
  -6  15   5       42.64       33.27      4.66 o 
  -5  15   5        4.96        3.75      1.48 o 
  -4  15   5        1.38       -0.69      1.09 o 
  -3  15   5     1777.77     1709.39     28.70 o 
  -2  15   5      914.48      918.37     19.32 o 
  -1  15   5     1066.44     1054.57     17.09 o 
   0  15   5     1398.92     1329.39     19.55 o 
   1  15   5      309.15      324.84     10.45 o 
   2  15   5      601.66      629.32     21.60 o 
   3  15   5      855.62      782.44     25.47 o 
   4  15   5       99.59      113.67      9.16 o 
   5  15   5       15.96       23.90      3.44 o 
  -6  16   5       72.54       73.43      6.82 o 
  -5  16   5        3.84        4.44      1.13 o 
  -4  16   5      103.80      110.18      6.91 o 
  -3  16   5      337.01      311.27     11.89 o 
  -2  16   5      355.59      321.25     11.46 o 
  -1  16   5      614.49      588.08     13.00 o 
   0  16   5      630.14      646.94     13.86 o 
   1  16   5       21.42       22.54      3.55 o 
   2  16   5        0.64        6.15      2.92 o 
   3  16   5       53.37       48.89      6.95 o 
   4  16   5        0.99        2.05      1.19 o 
   5  16   5        1.38       -0.97      1.40 o 
  -6  17   5      301.38      359.03     18.63 o 
  -5  17   5       77.23       91.32      6.42 o 
  -4  17   5       76.48       81.73      7.19 o 
  -3  17   5       72.80       85.38      7.08 o 
  -2  17   5     2503.20     2447.67     42.64 o 
  -1  17   5       39.36       55.70      3.48 o 
   0  17   5      264.49      224.29      8.09 o 
   1  17   5        9.37        5.46      1.84 o 
   2  17   5      768.57      683.01     23.73 o 
   3  17   5       34.48       32.59      5.56 o 
   4  17   5       14.13        8.56      1.67 o 
   5  17   5       23.72       18.08      5.60 o 
  -6  18   5        4.22        4.87      2.83 o 
  -5  18   5        4.72        3.20      1.31 o 
  -4  18   5        4.39        1.79      1.84 o 
  -3  18   5        3.12       -0.16      1.00 o 
  -2  18   5        5.58        9.63      1.99 o 
  -1  18   5      253.81      247.69      8.61 o 
   0  18   5        0.49        0.63      0.58 o 
   1  18   5        1.62        1.32      1.02 o 
   2  18   5       22.54       16.98      3.61 o 
   3  18   5        9.90       10.35      3.28 o 
   4  18   5        6.32       13.26      1.53 o 
   5  18   5        0.14       -2.79      2.79 o 
  -5  19   5      176.27      195.07     13.27 o 
  -4  19   5       32.18       47.78     13.55 o 
  -3  19   5      115.19      119.09      9.05 o 
  -2  19   5        1.03        0.96      0.94 o 
  -1  19   5     1233.54     1299.63     21.21 o 
   0  19   5      169.34      189.12      7.56 o 
   1  19   5      536.52      587.25     21.76 o 
   2  19   5      374.06      375.91     18.18 o 
   3  19   5      124.33      110.73      9.61 o 
   4  19   5       13.17       10.09      2.66 o 
   5  19   5       38.70       26.61      9.12 o 
  -4  20   5        1.38       -0.45      1.97 o 
  -3  20   5       33.92       30.06      8.46 o 
  -2  20   5      343.50      336.96     16.14 o 
  -1  20   5      628.09      632.39     18.00 o 
   0  20   5        5.96        7.39      0.81 o 
   1  20   5       25.50       29.43      7.02 o 
   2  20   5        1.15        2.73      1.68 o 
   3  20   5        0.01        1.68      1.31 o 
   4  20   5        0.09       -0.19      3.61 o 
  -5  21   5        0.35       -2.57      2.57 o 
  -4  21   5       16.15       20.14      2.44 o 
  -3  21   5      193.41      189.57     12.37 o 
  -2  21   5      276.16      280.03     14.83 o 
  -1  21   5      174.26      170.30     10.85 o 
   0  21   5      121.54      122.35      6.02 o 
   1  21   5       68.98       79.85      7.81 o 
   2  21   5      461.99      463.63     20.88 o 
   3  21   5      101.78       88.77      9.06 o 
   4  21   5       47.10       60.97     13.86 o 
  -4  22   5        2.81        2.14      1.51 o 
  -3  22   5        3.42        4.52      3.79 o 
  -2  22   5        0.04        1.13      2.08 o 
  -1  22   5        0.01        3.01      1.26 o 
   0  22   5       72.94       80.98      5.78 o 
   1  22   5       57.45       43.38      6.50 o 
   2  22   5       10.41        7.54      1.63 o 
   3  22   5        0.37        3.13      1.93 o 
   4  22   5      103.80      147.74     19.75 o 
  -4  23   5       68.58       86.64     11.87 o 
  -3  23   5      233.58      279.08     15.80 o 
  -2  23   5      175.03      193.73     12.45 o 
  -1  23   5      384.25      364.34     14.25 o 
   0  23   5       49.60       41.39      4.15 o 
   1  23   5       25.54       29.74      3.35 o 
   2  23   5      120.27      119.66      9.75 o 
   3  23   5      129.61      130.08     17.53 o 
  -4  24   5        3.15        4.47      2.61 o 
  -3  24   5        1.83        1.85      1.42 o 
  -2  24   5        9.32       12.03      1.47 o 
  -1  24   5        5.83        7.75      3.16 o 
   0  24   5        0.33        2.69      1.47 o 
   1  24   5        0.61        2.01      2.01 o 
   2  24   5        1.79        7.57      1.52 o 
   3  24   5       18.89       16.29      8.28 o 
  -3  25   5      150.85      143.14     16.91 o 
  -2  25   5      289.23      285.16     15.92 o 
  -1  25   5       52.51       50.55      4.13 o 
   0  25   5       53.71       65.61      7.41 o 
   1  25   5        2.76        3.54      2.17 o 
   2  25   5       30.45       27.60      9.72 o 
  -2  26   5        6.87        8.97      2.83 o 
  -1  26   5        2.45        0.18      2.30 o 
   0  26   5       49.74       74.54     12.11 o 
   1  26   5       18.16       25.56      4.11 o 
   2  26   5        1.33        4.74      3.54 o 
  -1  27   5       75.87       76.28     14.52 o 
   0  27   5       27.59       25.96      8.43 o 
   1  27   5       23.43       29.84      8.19 o 
  -7   0   6       58.16       55.92      8.19 o 
  -6   0   6      395.59      395.68     27.27 o 
  -5   0   6       58.13       76.06      9.74 o 
  -4   0   6     1123.92     1171.71     24.34 o 
  -3   0   6      575.17      548.07     15.68 o 
  -2   0   6     2437.15     2282.17     30.81 o 
  -1   0   6     4308.84     5088.88     50.52 o 
   0   0   6      956.68      953.54     25.55 o 
   1   0   6      683.20      569.82     14.16 o 
   2   0   6      585.17      751.83     17.86 o 
   3   0   6       45.24       46.54      4.28 o 
   4   0   6     1202.52     1268.88     32.30 o 
   5   0   6       94.97      119.94     12.88 o 
   6   0   6       11.13       12.35      2.08 o 
  -7   1   6        2.49        1.80      1.55 o 
  -6   1   6       32.79       23.79      7.28 o 
  -5   1   6       17.77       27.10      6.91 o 
  -4   1   6       16.29        9.44      1.58 o 
  -3   1   6      178.51      181.58      6.15 o 
  -2   1   6      132.37      133.88      5.11 o 
  -1   1   6      143.85      131.50      5.03 o 
   0   1   6       34.25       45.37      2.71 o 
   1   1   6      336.04      377.52      9.36 o 
   2   1   6       97.65       97.95      4.24 o 
   3   1   6       29.28       25.28      2.06 o 
   4   1   6      404.21      420.29     13.01 o 
   5   1   6        0.90        1.57      1.26 o 
   6   1   6        0.33        1.30      1.30 o 
  -7   2   6       77.67       75.04      8.38 o 
  -6   2   6      106.39      125.41     11.56 o 
  -5   2   6        4.51       11.05      1.72 o 
  -4   2   6        0.90        6.14      1.28 o 
  -3   2   6      599.01      631.11     11.87 o 
  -2   2   6      777.60      746.75     12.49 o 
  -1   2   6     2521.80     2729.22     23.30 o 
   0   2   6      406.54      697.53     11.85 o 
   1   2   6     1282.63     1074.01     16.03 o 
   2   2   6     1109.50     1241.80     18.41 o 
   3   2   6      218.77      171.37      6.17 o 
   4   2   6      514.35      497.02     14.48 o 
   5   2   6      310.59      282.95     15.47 o 
   6   2   6       35.01       33.57      3.72 o 
  -7   3   6       16.37       17.58      2.84 o 
  -6   3   6      207.62      206.56     13.37 o 
  -5   3   6       16.87       10.30      1.63 o 
  -4   3   6      114.40      111.46      4.93 o 
  -3   3   6        0.92        6.83      1.40 o 
  -2   3   6       33.25       35.78      2.32 o 
  -1   3   6     1222.51     1353.03     16.43 o 
   0   3   6      362.57      428.22     11.43 o 
   1   3   6       94.75       61.59      3.48 o 
   2   3   6      533.58      467.39     14.12 o 
   3   3   6      180.87      187.89      6.48 o 
   4   3   6      132.49      121.43      6.69 o 
   5   3   6       24.48       20.98      3.60 o 
   6   3   6       34.89       43.96      6.50 o 
  -7   4   6      132.07      120.32     10.11 o 
  -6   4   6       95.22      106.12      8.82 o 
  -5   4   6       93.52      115.25      6.70 o 
  -4   4   6     1724.20     1749.38     26.75 o 
  -3   4   6       96.16       71.49      3.10 o 
  -2   4   6      805.20      672.76     10.80 o 
  -1   4   6       66.01       82.50      3.31 o 
   0   4   6      418.43      369.96      8.83 o 
   1   4   6      706.07      614.35     12.28 o 
   2   4   6       18.98       31.88      2.64 o 
   3   4   6     1042.38     1016.86     17.93 o 
   4   4   6      112.70      105.13      6.15 o 
   5   4   6      168.02      163.82     11.29 o 
   6   4   6       50.06       44.77      6.55 o 
  -7   5   6        6.63        4.97      1.49 o 
  -6   5   6       62.66       39.65      6.32 o 
  -5   5   6      774.09      783.50     19.28 o 
  -4   5   6       64.62       69.72      4.76 o 
  -3   5   6       23.00       20.06      1.54 o 
  -2   5   6       69.83       52.47      3.66 o 
  -1   5   6      270.63      309.34      6.93 o 
   0   5   6       32.92       16.04      1.97 o 
   1   5   6        4.30        5.38      0.89 o 
   2   5   6       19.05       24.30      2.34 o 
   3   5   6      222.64      238.01      8.29 o 
   4   5   6      162.97      168.51      8.24 o 
   5   5   6       15.10       12.76      3.67 o 
   6   5   6        1.24        5.62      1.35 o 
  -7   6   6      123.40      122.51     10.17 o 
  -6   6   6      163.16      155.35     11.36 o 
  -5   6   6      670.37      648.56     17.60 o 
  -4   6   6      178.95      181.22      8.27 o 
  -3   6   6      139.70      109.02      4.10 o 
  -2   6   6     3290.27     3138.57     26.78 o 
  -1   6   6     4953.92     5666.18     28.38 o 
   0   6   6     1280.69     1254.69     17.21 o 
   1   6   6      238.35      172.94      6.55 o 
   2   6   6     1256.59     1360.29     19.99 o 
   3   6   6      263.51      253.10     11.87 o 
   4   6   6      231.57      242.77     13.68 o 
   5   6   6       11.02       10.70      1.14 o 
   6   6   6       47.27       62.10      6.11 o 
  -7   7   6        4.22        4.14      5.31 o 
  -6   7   6      112.77      101.18      7.23 o 
  -5   7   6      806.33      803.04     19.88 o 
  -4   7   6       63.09       58.06      4.38 o 
  -3   7   6        0.04        2.36      0.64 o 
  -2   7   6      264.82      320.94      7.25 o 
  -1   7   6      188.90      190.09      5.14 o 
   0   7   6      401.01      322.96      8.84 o 
   1   7   6      270.64      326.07      9.28 o 
   2   7   6      452.42      448.06     11.36 o 
   3   7   6      153.42      171.18      9.80 o 
   4   7   6       94.21       94.07     13.81 o 
   5   7   6       13.36        9.58      2.52 o 
   6   7   6       26.08       24.64      3.72 o 
  -7   8   6       62.91       60.35     12.80 o 
  -6   8   6       14.29       19.30      1.89 o 
  -5   8   6       28.02       22.17      2.94 o 
  -4   8   6      147.63      138.56      7.16 o 
  -3   8   6        3.46        2.50      1.24 o 
  -2   8   6      227.52      245.89      6.42 o 
  -1   8   6     6908.06     7549.79     35.04 o 
   0   8   6     1230.88     1106.19     17.21 o 
   1   8   6      329.46      269.95      8.54 o 
   2   8   6        1.27        3.16      0.95 o 
   3   8   6      247.44      240.81     12.02 o 
   4   8   6      415.41      359.09     15.92 o 
   5   8   6        6.28        6.37      1.02 o 
   6   8   6       17.75       20.42      2.56 o 
  -7   9   6       22.50       41.44      9.47 o 
  -6   9   6       20.55       15.87      3.87 o 
  -5   9   6      176.79      174.84      9.21 o 
  -4   9   6       25.88       37.66      4.32 o 
  -3   9   6      116.99      120.15      4.54 o 
  -2   9   6        7.62       13.62      1.60 o 
  -1   9   6      523.12      456.78      8.66 o 
   0   9   6      941.37      923.96     16.14 o 
   1   9   6        7.71        3.81      0.76 o 
   2   9   6       15.24       18.65      2.13 o 
   3   9   6      291.22      269.22     13.14 o 
   4   9   6        1.66        3.83      3.28 o 
   5   9   6        2.04       -1.17      1.17 o 
   6   9   6        0.62        3.90      1.46 o 
  -7  10   6       24.23       16.96      3.94 o 
  -6  10   6      137.87      160.42     10.92 o 
  -5  10   6      295.35      306.56     15.22 o 
  -4  10   6       15.62       20.45      2.94 o 
  -3  10   6      288.03      249.33      8.13 o 
  -2  10   6      486.88      469.14     10.39 o 
  -1  10   6     1623.59     1676.67     17.38 o 
   0  10   6     1052.86     1003.40     17.33 o 
   1  10   6        6.15       10.21      1.96 o 
   2  10   6      823.85      932.92     17.43 o 
   3  10   6      329.49      383.53     15.99 o 
   4  10   6       50.54       63.94      6.50 o 
   5  10   6       62.55       63.26      5.65 o 
   6  10   6       18.46       30.96      2.88 o 
  -7  11   6        0.39       -1.95      2.44 o 
  -6  11   6        4.64        8.02      4.43 o 
  -5  11   6       39.55       30.29      4.86 o 
  -4  11   6       10.34        9.82      2.95 o 
  -3  11   6      393.75      411.72     10.76 o 
  -2  11   6       13.65       22.72      2.57 o 
  -1  11   6       38.31       48.40      2.65 o 
   0  11   6      576.15      654.65     14.17 o 
   1  11   6      150.79      159.52      6.84 o 
   2  11   6        3.30        8.39      2.26 o 
   3  11   6      208.43      231.41     12.48 o 
   4  11   6        2.90        0.53      1.02 o 
   5  11   6       22.15       11.19      1.99 o 
   6  11   6        0.99        2.24      1.56 o 
  -7  12   6       59.38       59.50     12.57 o 
  -6  12   6      169.47      178.84     11.90 o 
  -5  12   6      208.89      210.91     12.57 o 
  -4  12   6      255.10      296.90     11.65 o 
  -3  12   6       75.57       65.54      6.95 o 
  -2  12   6      839.74      824.27     14.53 o 
  -1  12   6      561.91      567.62     10.51 o 
   0  12   6      376.67      321.23      8.90 o 
   1  12   6       45.73       39.97      3.50 o 
   2  12   6      643.55      685.85     21.47 o 
   3  12   6     1178.07     1154.72     32.01 o 
   4  12   6      933.29      934.35     28.28 o 
   5  12   6      106.19      122.68      9.38 o 
   6  12   6        3.89        6.48      1.83 o 
  -6  13   6        3.45        5.62      1.57 o 
  -5  13   6       28.45       21.90      3.77 o 
  -4  13   6        0.40       -0.82      0.82 o 
  -3  13   6       92.83      103.79      6.35 o 
  -2  13   6       56.36       57.46      3.47 o 
  -1  13   6      367.47      314.41      7.89 o 
   0  13   6        2.55        9.55      1.27 o 
   1  13   6      667.70      648.36     15.04 o 
   2  13   6       47.30       39.37      5.72 o 
   3  13   6        6.54        4.06      1.01 o 
   4  13   6        0.32        1.53      1.17 o 
   5  13   6        0.00       -0.82      2.06 o 
   6  13   6        1.81        5.41      2.48 o 
  -6  14   6      139.41      160.92     12.04 o 
  -5  14   6      226.89      227.43     13.53 o 
  -4  14   6       55.69       62.39      4.92 o 
  -3  14   6      168.76      156.27      8.00 o 
  -2  14   6      545.90      581.84     12.56 o 
  -1  14   6      307.80      309.23      9.07 o 
   0  14   6     1030.75     1087.61     17.75 o 
   1  14   6      108.98       95.50      5.43 o 
   2  14   6      283.06      255.16     13.37 o 
   3  14   6      649.20      526.19     20.82 o 
   4  14   6      244.54      194.06     12.51 o 
   5  14   6       67.95       40.65     12.29 o 
  -6  15   6        6.52        1.76      1.47 o 
  -5  15   6        6.32        4.59      1.73 o 
  -4  15   6       79.11       80.01      5.64 o 
  -3  15   6      227.79      221.72      9.78 o 
  -2  15   6        1.67        3.09      1.06 o 
  -1  15   6      124.66      130.14      5.80 o 
   0  15   6       96.77       97.98      4.96 o 
   1  15   6        2.82        5.61      1.20 o 
   2  15   6        7.48        9.80      4.14 o 
   3  15   6        6.22        7.92      1.16 o 
   4  15   6       26.32       15.77      2.69 o 
   5  15   6        0.68        1.02      1.60 o 
  -6  16   6       28.38       24.42      6.13 o 
  -5  16   6      100.27       99.72      8.40 o 
  -4  16   6       35.59       36.46      4.69 o 
  -3  16   6      276.25      248.40     13.06 o 
  -2  16   6      618.53      615.21     20.61 o 
  -1  16   6      122.39      130.90      5.80 o 
   0  16   6     1202.11     1169.33     19.42 o 
   1  16   6      133.72      146.13      7.04 o 
   2  16   6      411.26      407.55     17.83 o 
   3  16   6       65.85       87.63      7.74 o 
   4  16   6       37.88       41.27      4.48 o 
   5  16   6       30.26       38.58      5.98 o 
  -6  17   6      115.28      116.09     14.12 o 
  -5  17   6        0.25        1.23      1.31 o 
  -4  17   6        6.55        3.91      4.65 o 
  -3  17   6       65.41       58.33      7.26 o 
  -2  17   6      262.73      271.80     13.54 o 
  -1  17   6      503.79      519.34     13.95 o 
   0  17   6        1.41        1.90      0.98 o 
   1  17   6       12.74        8.76      1.51 o 
   2  17   6       29.22       18.38      4.03 o 
   3  17   6        5.39        1.78      1.24 o 
   4  17   6       21.36       11.66      1.92 o 
   5  17   6        5.05       11.91      3.94 o 
  -5  18   6        3.78       -0.18      1.90 o 
  -4  18   6       32.05       43.22      5.89 o 
  -3  18   6       37.59       24.58      4.00 o 
  -2  18   6     1598.08     1635.77     35.92 o 
  -1  18   6     1676.92     1758.62     24.66 o 
   0  18   6      631.03      656.19     15.04 o 
   1  18   6      119.44      119.92      9.14 o 
   2  18   6      132.12      141.34     10.48 o 
   3  18   6      209.12      232.78     14.44 o 
   4  18   6        9.29        4.44      4.05 o 
   5  18   6       56.13       53.44     13.02 o 
  -5  19   6       24.35       18.37      3.63 o 
  -4  19   6       18.96       12.27      2.73 o 
  -3  19   6       22.18       18.42      2.86 o 
  -2  19   6       50.51       34.63      4.02 o 
  -1  19   6       83.88       80.98      4.55 o 
   0  19   6        2.72       -0.40      0.64 o 
   1  19   6        5.38        2.97      1.66 o 
   2  19   6       57.29       68.29      9.90 o 
   3  19   6        4.48        7.10      2.28 o 
   4  19   6        1.67        3.09      3.98 o 
  -4  20   6        0.68        4.40      1.33 o 
  -3  20   6       33.59       35.01      4.98 o 
  -2  20   6       62.03       71.82      6.49 o 
  -1  20   6      750.30      719.99     19.53 o 
   0  20   6      314.29      283.59      9.95 o 
   1  20   6       33.23       30.53      4.98 o 
   2  20   6       77.09       74.24     14.48 o 
   3  20   6       58.71       63.64      7.43 o 
   4  20   6       72.78       67.08     15.10 o 
  -4  21   6       10.71       10.14      2.32 o 
  -3  21   6       10.34       11.84      1.27 o 
  -2  21   6       54.96       43.74      6.23 o 
  -1  21   6      175.03      174.40     10.81 o 
   0  21   6       34.56       30.01      3.06 o 
   1  21   6       37.25       51.49      7.50 o 
   2  21   6        2.59        5.86      3.43 o 
   3  21   6       17.42       17.08      2.66 o 
   4  21   6       67.43       99.66     18.51 o 
  -4  22   6       31.57       21.83      6.38 o 
  -3  22   6       47.87       48.67      8.85 o 
  -2  22   6      119.16      122.08      9.44 o 
  -1  22   6      152.89      157.95     10.45 o 
   0  22   6       44.54       56.89      5.34 o 
   1  22   6       11.55       14.83      2.41 o 
   2  22   6      191.91      223.00     14.39 o 
   3  22   6      231.99      267.15     16.79 o 
  -4  23   6       17.82       28.20      3.76 o 
  -3  23   6        8.95        9.87      1.44 o 
  -2  23   6        4.15        6.73      1.33 o 
  -1  23   6       17.53       13.84      1.99 o 
   0  23   6       29.58       23.21      4.01 o 
   1  23   6       26.13       25.83      4.02 o 
   2  23   6       11.05        9.75      1.66 o 
   3  23   6        2.04        0.13      2.88 o 
  -3  24   6       81.40       79.71      7.73 o 
  -2  24   6      101.91       86.95      7.25 o 
  -1  24   6       88.25       87.09      7.10 o 
   0  24   6       48.45       37.92      5.93 o 
   1  24   6       35.46       44.20      6.50 o 
   2  24   6       21.76       25.86      3.14 o 
  -3  25   6        8.78       14.65      3.45 o 
  -2  25   6        2.09        2.55      1.50 o 
  -1  25   6        2.01        3.63      3.54 o 
   0  25   6        7.72       11.48      3.19 o 
   1  25   6       20.32       27.88      4.44 o 
   2  25   6        4.02        9.34      2.39 o 
  -2  26   6      155.86      174.13     18.60 o 
  -1  26   6       43.56       39.98      5.71 o 
   0  26   6       35.67       28.19      4.82 o 
   1  26   6       44.74       43.13      6.31 o 
  -7   1   7       67.93       58.14      5.90 o 
  -6   1   7      315.04      311.60     17.64 o 
  -5   1   7       89.47       87.40      5.73 o 
  -4   1   7       11.33        9.92      1.89 o 
  -3   1   7     2003.75     1993.00     31.27 o 
  -2   1   7       89.19      109.16      4.94 o 
  -1   1   7      364.15      225.12      5.43 o 
   0   1   7      405.97      285.64      8.06 o 
   1   1   7       79.07       80.99      4.35 o 
   2   1   7      819.21      720.51     13.05 o 
   3   1   7      104.43      104.11      4.79 o 
   4   1   7      385.75      403.43     13.13 o 
   5   1   7       93.10      101.27      8.37 o 
   6   1   7       10.89        7.26      1.77 o 
  -7   2   7        5.02        2.02      1.92 o 
  -6   2   7      103.57      116.30      9.73 o 
  -5   2   7       24.51       25.53      2.84 o 
  -4   2   7       15.31       10.65      1.23 o 
  -3   2   7        8.18       14.88      1.97 o 
  -2   2   7        7.86        8.62      1.57 o 
  -1   2   7       34.97       27.13      2.03 o 
   0   2   7      141.90      184.78      6.43 o 
   1   2   7        0.02        1.46      0.62 o 
   2   2   7       92.22       87.94      4.20 o 
   3   2   7      250.78      265.01      8.17 o 
   4   2   7        0.01        0.72      0.65 o 
   5   2   7        0.64        1.75      1.08 o 
   6   2   7       24.85       12.57      1.95 o 
  -7   3   7       42.53       47.94      5.85 o 
  -6   3   7      383.72      416.82     20.33 o 
  -5   3   7      141.76      148.44      7.84 o 
  -4   3   7     1871.45     1754.21     22.28 o 
  -3   3   7      535.94      479.12     11.00 o 
  -2   3   7     1225.16     1314.19     17.90 o 
  -1   3   7      470.05      377.75      7.72 o 
   0   3   7     1614.83     2022.52     22.32 o 
   1   3   7      319.09      420.39     10.66 o 
   2   3   7      414.91      358.69     10.35 o 
   3   3   7      381.88      415.70     10.47 o 
   4   3   7      247.48      287.84     11.30 o 
   5   3   7      246.21      264.44     15.35 o 
   6   3   7       38.45       35.08      6.29 o 
  -7   4   7        0.00        7.84      2.52 o 
  -6   4   7       64.59       42.30      6.39 o 
  -5   4   7      658.93      663.63     18.08 o 
  -4   4   7      390.41      361.54      9.85 o 
  -3   4   7       16.64       19.62      2.82 o 
  -2   4   7        3.82        3.22      1.50 o 
  -1   4   7      127.44      177.82      5.34 o 
   0   4   7      365.91      388.84      9.78 o 
   1   4   7       40.55       37.09      2.66 o 
   2   4   7       53.55       53.99      3.54 o 
   3   4   7        9.75        5.28      1.10 o 
   4   4   7      274.59      275.24     11.18 o 
   5   4   7        7.25       11.93      1.59 o 
   6   4   7        4.03        4.63      1.33 o 
  -7   5   7       39.79       40.49      6.42 o 
  -6   5   7       69.05       75.23      7.29 o 
  -5   5   7       37.21       56.79      5.12 o 
  -4   5   7      107.77       89.06      5.86 o 
  -3   5   7       24.66       40.13      3.28 o 
  -2   5   7        2.22        4.15      2.27 o 
  -1   5   7     3534.53     3289.98     27.58 o 
   0   5   7     1317.90     1322.36     18.50 o 
   1   5   7      771.37      770.80     14.98 o 
   2   5   7      331.53      288.30      9.35 o 
   3   5   7      473.86      471.77     12.68 o 
   4   5   7       90.70      109.66      6.62 o 
   5   5   7      203.77      161.94     11.71 o 
   6   5   7       84.78       88.06     10.43 o 
  -7   6   7        0.36       -0.25      1.64 o 
  -6   6   7        0.67        1.51      1.51 o 
  -5   6   7       49.66       69.90      5.05 o 
  -4   6   7      300.30      264.78     10.64 o 
  -3   6   7       13.79       19.44      2.91 o 
  -2   6   7      430.11      555.86      9.90 o 
  -1   6   7       13.51       16.00      1.95 o 
   0   6   7        6.64        2.77      0.60 o 
   1   6   7       46.11       53.86      3.49 o 
   2   6   7       72.00       59.66      3.86 o 
   3   6   7       52.99       54.83      5.58 o 
   4   6   7       23.27       27.67      3.15 o 
   5   6   7        6.19        2.56      2.12 o 
   6   6   7        1.49        1.16      1.44 o 
  -7   7   7       45.73       47.39      5.69 o 
  -6   7   7       63.20       68.09      5.26 o 
  -5   7   7      236.22      237.59     10.66 o 
  -4   7   7        2.32        2.23      1.64 o 
  -3   7   7       49.68       36.55      3.10 o 
  -2   7   7      729.48      795.40     12.25 o 
  -1   7   7     1222.03     1147.04     15.33 o 
   0   7   7     1667.02     1679.36     21.69 o 
   1   7   7        8.82       11.60      2.59 o 
   2   7   7      392.02      422.37     14.42 o 
   3   7   7      434.55      464.50     18.57 o 
   4   7   7      118.74      127.72      9.05 o 
   5   7   7       21.66       25.31      2.39 o 
   6   7   7       33.07       30.61      5.02 o 
  -7   8   7        9.19        2.57      3.10 o 
  -6   8   7       22.05       18.23      2.90 o 
  -5   8   7      104.09       82.18      5.73 o 
  -4   8   7        0.60        0.13      1.41 o 
  -3   8   7       11.44        6.37      0.80 o 
  -2   8   7      163.16      166.52      5.45 o 
  -1   8   7        0.61        2.80      1.09 o 
   0   8   7       23.03       32.75      2.80 o 
   1   8   7        0.39        5.32      1.93 o 
   2   8   7      120.58      157.69      6.91 o 
   3   8   7        0.42        1.12      0.82 o 
   4   8   7       18.15       15.49      2.32 o 
   5   8   7       64.99       82.35      5.66 o 
   6   8   7        6.64        2.46      1.82 o 
  -7   9   7        3.20        6.73      3.01 o 
  -6   9   7      214.27      208.79     12.65 o 
  -5   9   7      164.11      171.83      8.93 o 
  -4   9   7      313.86      271.45     10.99 o 
  -3   9   7      175.11      187.39      6.00 o 
  -2   9   7      354.84      358.52      9.28 o 
  -1   9   7     4905.99     4851.75     30.32 o 
   0   9   7     1341.10     1321.84     24.61 o 
   1   9   7      166.06      173.74      9.11 o 
   2   9   7      176.55      155.50      6.93 o 
   3   9   7      328.19      338.89     15.28 o 
   4   9   7      249.26      242.45     13.38 o 
   5   9   7       74.93       84.58      5.84 o 
   6   9   7       43.55       37.95     11.38 o 
  -7  10   7        7.14       13.28      4.25 o 
  -6  10   7        0.25        3.08      1.31 o 
  -5  10   7       64.20       56.22      6.14 o 
  -4  10   7       26.66       24.73      3.85 o 
  -3  10   7        9.80       11.61      2.87 o 
  -2  10   7        7.95        3.47      1.85 o 
  -1  10   7        1.18        6.68      0.82 o 
   0  10   7      114.59      172.86      7.19 o 
   1  10   7       18.38       18.32      1.91 o 
   2  10   7      197.82      231.27      8.70 o 
   3  10   7      473.06      495.11     18.92 o 
   4  10   7       34.97       38.41      5.57 o 
   5  10   7       33.73       33.89      3.84 o 
   6  10   7        0.26        2.01      1.58 o 
  -7  11   7       17.63        9.83      3.41 o 
  -6  11   7      154.61      138.93     22.78 o 
  -5  11   7       83.61      100.54      8.35 o 
  -4  11   7      212.19      231.57     12.95 o 
  -3  11   7      105.26      125.37      5.78 o 
  -2  11   7      128.93      136.28      5.69 o 
  -1  11   7      828.88      819.68     12.90 o 
   0  11   7      293.50      305.64     10.00 o 
   1  11   7      243.07      255.16      9.18 o 
   2  11   7      115.22       76.27      6.37 o 
   3  11   7      226.22      181.16     11.13 o 
   4  11   7      352.43      341.70     20.70 o 
   5  11   7      136.31      116.26     14.01 o 
   6  11   7        4.07        3.24      2.61 o 
  -6  12   7       20.43       19.81      3.04 o 
  -5  12   7       14.33       14.17      3.05 o 
  -4  12   7       14.74       15.43      2.87 o 
  -3  12   7       57.96       51.62      4.00 o 
  -2  12   7        2.91        2.81      0.94 o 
  -1  12   7       17.93       18.94      2.32 o 
   0  12   7      333.74      293.62     10.01 o 
   1  12   7     1709.20     1750.00     25.81 o 
   2  12   7        8.26        6.50      1.21 o 
   3  12   7        2.92        1.77      1.15 o 
   4  12   7       69.85       43.79      6.17 o 
   5  12   7        0.00        0.84      1.68 o 
  -6  13   7      119.03      119.91      9.69 o 
  -5  13   7      378.38      418.09     19.11 o 
  -4  13   7      476.66      504.42     19.91 o 
  -3  13   7      277.04      243.26     10.25 o 
  -2  13   7      219.47      189.34      7.20 o 
  -1  13   7      187.37      185.32      7.59 o 
   0  13   7       81.78       76.43      4.77 o 
   1  13   7      272.20      282.39     10.07 o 
   2  13   7       20.25       32.91      6.42 o 
   3  13   7      589.04      651.02     23.36 o 
   4  13   7      176.66      242.66     14.26 o 
   5  13   7       13.72       20.08      4.89 o 
  -6  14   7        5.32        8.56      7.93 o 
  -5  14   7       35.56       37.93      5.95 o 
  -4  14   7        1.96        2.74      1.18 o 
  -3  14   7        1.58        1.70      0.77 o 
  -2  14   7        9.73        8.94      1.09 o 
  -1  14   7       35.90       41.05      3.82 o 
   0  14   7      511.01      476.91     13.52 o 
   1  14   7      103.61      102.79      5.80 o 
   2  14   7       12.40       13.53      2.85 o 
   3  14   7        1.33        1.22      1.18 o 
   4  14   7      152.99      161.11     11.50 o 
   5  14   7        0.01        0.39      1.50 o 
  -6  15   7       86.89       68.39     15.10 o 
  -5  15   7      317.53      327.82     22.73 o 
  -4  15   7      151.18      134.14      9.84 o 
  -3  15   7        0.91        0.67      0.84 o 
  -2  15   7      320.99      297.99     13.85 o 
  -1  15   7       14.25       25.69      2.64 o 
   0  15   7     3209.42     3337.67     39.02 o 
   1  15   7      260.22      267.31     10.14 o 
   2  15   7      193.14      199.80     15.01 o 
   3  15   7      149.55      148.63     10.65 o 
   4  15   7      285.76      259.70     15.46 o 
   5  15   7      145.91      134.69     10.48 o 
  -6  16   7        2.39       11.64      2.92 o 
  -5  16   7        3.75        6.13      3.72 o 
  -4  16   7       27.90       20.23      3.75 o 
  -3  16   7        0.32        5.80      1.77 o 
  -2  16   7        4.91        3.38      0.87 o 
  -1  16   7      194.40      192.84      8.50 o 
   0  16   7        5.95       11.79      1.81 o 
   1  16   7       88.73      110.59      6.30 o 
   2  16   7       19.00       27.15      5.62 o 
   3  16   7       10.49       11.81      2.72 o 
   4  16   7        5.12       10.73      2.55 o 
   5  16   7       53.93       30.02      8.46 o 
  -6  17   7       31.03       19.13      4.25 o 
  -5  17   7       44.15       53.30      7.29 o 
  -4  17   7        1.41        3.32      1.37 o 
  -3  17   7       29.40       34.47      5.12 o 
  -2  17   7        3.23        3.66      3.74 o 
  -1  17   7      955.38      932.05     20.47 o 
   0  17   7      290.40      276.25     10.64 o 
   1  17   7      344.68      323.13     15.82 o 
   2  17   7        2.10        2.98      1.97 o 
   3  17   7      141.14      137.10     10.59 o 
   4  17   7       68.86       64.80      7.04 o 
  -5  18   7       15.61        8.41      2.13 o 
  -4  18   7        3.32        7.26      1.64 o 
  -3  18   7        3.09        1.48      1.08 o 
  -2  18   7       49.47       63.17     10.14 o 
  -1  18   7        2.97        4.13      1.02 o 
   0  18   7       31.79       39.61      3.09 o 
   1  18   7       46.17       32.26      5.19 o 
   2  18   7        0.05        2.41      1.13 o 
   3  18   7        8.01       10.45      3.08 o 
   4  18   7        0.42       -0.86      1.41 o 
  -4  19   7       58.89       61.01      5.86 o 
  -3  19   7        5.04        8.17      1.62 o 
  -2  19   7      875.77      861.39     26.75 o 
  -1  19   7      533.66      538.93     16.01 o 
   0  19   7      582.07      616.27     15.18 o 
   1  19   7       69.29       61.22      6.44 o 
   2  19   7        7.33        4.74      3.50 o 
   3  19   7       78.74      100.92      9.86 o 
   4  19   7      142.56      169.08     19.92 o 
  -4  20   7        6.33        7.64      1.36 o 
  -3  20   7       14.35        7.59      1.53 o 
  -2  20   7        0.16       -0.71      1.16 o 
  -1  20   7      233.64      223.23     12.55 o 
   0  20   7       17.56       18.52      1.76 o 
   1  20   7       29.37       17.84      3.06 o 
   2  20   7       17.27       21.92      4.74 o 
   3  20   7        2.88        3.55      1.43 o 
   4  20   7        9.07        4.69      2.70 o 
  -4  21   7       12.75        7.10      2.79 o 
  -3  21   7       99.73       94.72      8.06 o 
  -2  21   7      131.35      115.42     12.24 o 
  -1  21   7      865.81      875.65     27.21 o 
   0  21   7      229.43      228.62     11.01 o 
   1  21   7       19.01       17.23      2.48 o 
   2  21   7        1.19        1.49      1.62 o 
   3  21   7       62.25       70.71     16.03 o 
  -4  22   7       19.52       20.63      4.38 o 
  -3  22   7       25.41       29.31      2.35 o 
  -2  22   7       17.33       18.01      3.19 o 
  -1  22   7       12.12       11.39      1.36 o 
   0  22   7       59.19       49.70      4.85 o 
   1  22   7        7.90        3.57      3.28 o 
   2  22   7       71.10       79.62      8.43 o 
   3  22   7        0.00       -1.77      2.88 o 
  -4  23   7      112.52      133.27     14.17 o 
  -3  23   7        6.67       11.97      1.64 o 
  -2  23   7       14.14       13.95      2.70 o 
  -1  23   7       22.57       21.35      2.99 o 
   0  23   7       70.38       73.12      6.35 o 
   1  23   7        0.77        5.87      2.50 o 
   2  23   7       30.59       25.09      4.75 o 
  -3  24   7        2.22        2.61      2.70 o 
  -2  24   7        0.07        0.55      1.84 o 
  -1  24   7        5.78        3.21      1.34 o 
   0  24   7       19.10       14.02      1.55 o 
   1  24   7        1.99        1.21      2.19 o 
   2  24   7        0.46        1.90      2.79 o 
  -2  25   7       98.95       99.80      8.26 o 
  -1  25   7       74.00       95.46     12.09 o 
   1  25   7      103.42      159.23     12.93 o 
  -1  26   7        9.47       13.15      2.57 o 
  -7   0   8       36.37       48.97     10.58 o 
  -6   0   8      148.66      173.91     17.98 o 
  -5   0   8      783.49      712.95     37.10 o 
  -4   0   8      111.46      107.95      7.71 o 
  -3   0   8     8446.14     7900.64     68.76 o 
  -2   0   8        2.41        9.12      3.76 o 
  -1   0   8      493.79      687.52     14.10 o 
   0   0   8       34.03       37.95      3.15 o 
   1   0   8       82.61       61.90      4.79 o 
   2   0   8      218.50      225.23     10.52 o 
   3   0   8       86.38       77.74      9.63 o 
   4   0   8      238.45      229.25     18.86 o 
   5   0   8      111.05      123.48     14.61 o 
   6   0   8        1.31       -1.28      2.08 o 
  -7   1   8        6.58        7.97      4.03 o 
  -6   1   8       10.59       15.83      6.02 o 
  -5   1   8        2.24        1.85      2.40 o 
  -4   1   8      133.90      140.42      6.17 o 
  -3   1   8       70.45       79.77      4.49 o 
  -2   1   8        1.95        0.78      0.56 o 
  -1   1   8        0.81        2.74      1.49 o 
   0   1   8      159.00      185.46     10.92 o 
   1   1   8      360.24      439.59      9.93 o 
   2   1   8       34.55       28.36      2.81 o 
   3   1   8       21.52       16.75      1.61 o 
   4   1   8      130.42      125.08      7.10 o 
   5   1   8        4.33        3.58      1.46 o 
   6   1   8        7.45        7.50      5.27 o 
  -7   2   8        0.41        5.55      1.80 o 
  -6   2   8      175.22      178.86     13.13 o 
  -5   2   8      210.36      240.36     10.56 o 
  -4   2   8      525.77      619.93     15.16 o 
  -3   2   8       23.65       15.17      2.19 o 
  -2   2   8      777.41      650.68     13.33 o 
  -1   2   8      287.52      293.51      9.81 o 
   0   2   8     3746.93     3628.34     32.03 o 
   1   2   8      189.85      129.18      5.99 o 
   2   2   8      170.00      173.75      6.46 o 
   3   2   8      450.96      428.09     11.15 o 
   4   2   8      229.19      213.13      9.64 o 
   5   2   8       26.55       27.95      4.63 o 
   6   2   8       24.87       24.84      5.80 o 
  -7   3   8        7.90       10.07      3.41 o 
  -6   3   8        4.69        2.39      2.52 o 
  -5   3   8       53.16       60.27      5.24 o 
  -4   3   8     1066.84     1083.42     18.44 o 
  -3   3   8      126.04      102.81      5.14 o 
  -2   3   8       31.51       33.85      3.43 o 
  -1   3   8       44.38       44.91      4.29 o 
   0   3   8      115.27      121.50      5.48 o 
   1   3   8        6.19        4.40      0.92 o 
   2   3   8       44.32       34.98      2.64 o 
   3   3   8        0.60        0.78      0.50 o 
   4   3   8        7.68        5.11      0.90 o 
   5   3   8       64.26       63.13      7.28 o 
   6   3   8        5.61        7.76      1.48 o 
  -7   4   8       72.01       96.55     11.27 o 
  -6   4   8      153.39      151.18     12.03 o 
  -5   4   8      225.38      233.20     10.62 o 
  -4   4   8       91.24       88.22      4.72 o 
  -3   4   8        1.47        4.11      1.54 o 
  -2   4   8      353.53      284.12      8.77 o 
  -1   4   8     1127.90     1333.88     21.50 o 
   0   4   8     1171.69     1214.02     18.78 o 
   1   4   8     1011.24      947.49     17.37 o 
   2   4   8       74.99       84.52      4.90 o 
   3   4   8      186.74      189.45      7.18 o 
   4   4   8      203.74      199.04      9.50 o 
   5   4   8      125.10      142.82     11.22 o 
   6   4   8       38.94       55.76      5.98 o 
  -7   5   8        1.08        1.67      4.23 o 
  -6   5   8       38.77       42.02      6.62 o 
  -5   5   8      176.98      159.47      8.72 o 
  -4   5   8        0.38        4.23      1.65 o 
  -3   5   8      319.83      330.97      9.70 o 
  -2   5   8       21.63       19.16      2.58 o 
  -1   5   8       72.33       84.59      5.05 o 
   0   5   8        7.76       24.98      2.53 o 
   1   5   8       13.16        9.79      1.38 o 
   2   5   8        0.58        1.01      0.63 o 
   3   5   8        9.59        5.79      1.04 o 
   4   5   8        5.26        5.11      1.19 o 
   5   5   8        3.08        4.34      3.94 o 
   6   5   8        9.24       10.78      2.68 o 
  -7   6   8       36.54       41.69      7.88 o 
  -6   6   8       56.05       63.36      7.55 o 
  -5   6   8      239.51      227.41     10.59 o 
  -4   6   8       27.49       39.51      4.76 o 
  -3   6   8       34.79       33.32      3.45 o 
  -2   6   8      623.41      508.32     11.88 o 
  -1   6   8     1269.43     1361.38     23.54 o 
   0   6   8     1850.53     1935.95     24.40 o 
   1   6   8       87.14       78.40      4.61 o 
   2   6   8       87.83      100.44      5.55 o 
   3   6   8      530.66      566.13     19.87 o 
   4   6   8       49.77       39.25      3.79 o 
   5   6   8      197.06      212.15     14.02 o 
   6   6   8       78.48       77.70      8.52 o 
  -7   7   8        0.03       -1.80      1.80 o 
  -6   7   8       13.52       15.75      2.23 o 
  -5   7   8      246.72      231.24     10.87 o 
  -4   7   8      217.34      179.34      9.06 o 
  -3   7   8       48.91       38.95      4.13 o 
  -2   7   8      198.53      215.41      6.46 o 
  -1   7   8        0.48        2.28      0.59 o 
   0   7   8      150.97      109.26      5.45 o 
   1   7   8      329.69      310.64      9.98 o 
   2   7   8        5.55        4.64      0.93 o 
   3   7   8       53.41       51.16      5.45 o 
   4   7   8        2.60        4.00      1.13 o 
   5   7   8        5.62        4.91      1.30 o 
   6   7   8        0.73        0.14      2.48 o 
  -7   8   8        0.63        2.39      2.39 o 
  -6   8   8       74.71       67.55      5.25 o 
  -5   8   8      426.45      406.66     14.79 o 
  -4   8   8        1.48        2.42      1.00 o 
  -3   8   8      230.02      262.50      8.61 o 
  -2   8   8      568.39      528.58     11.65 o 
  -1   8   8      245.87      218.50      8.68 o 
   0   8   8     1260.17     1200.92     19.79 o 
   1   8   8       54.51       34.62      2.95 o 
   2   8   8      265.98      252.96      9.42 o 
   3   8   8      143.89      149.66      9.78 o 
   4   8   8      172.24      149.61     10.17 o 
   5   8   8      228.56      237.32     13.39 o 
   6   8   8       91.27       89.85     19.26 o 
  -7   9   8       24.37       16.78      6.64 o 
  -6   9   8        8.07        7.50      3.12 o 
  -5   9   8        3.64        5.58      1.30 o 
  -4   9   8       28.74       23.04      4.00 o 
  -3   9   8        0.02        2.34      0.67 o 
  -2   9   8        3.86        4.67      0.97 o 
  -1   9   8       29.90       24.86      3.25 o 
   0   9   8        2.64        5.45      0.78 o 
   1   9   8       95.85      117.02      6.07 o 
   2   9   8      588.12      651.00     15.85 o 
   3   9   8        0.58        0.85      1.84 o 
   4   9   8      107.85       86.58      7.23 o 
   5   9   8        0.00       -1.08      1.08 o 
  -7  10   8        7.17        5.40      3.36 o 
  -6  10   8      153.22      157.48     11.18 o 
  -5  10   8      239.95      234.87     17.22 o 
  -4  10   8      878.87      859.55     21.04 o 
  -3  10   8       98.35       93.85      6.10 o 
  -2  10   8      514.56      407.21     10.56 o 
  -1  10   8     1169.46     1141.20     20.88 o 
   0  10   8       36.90       38.28      3.62 o 
   1  10   8       18.77       24.17      4.73 o 
   2  10   8        1.53        1.61      0.81 o 
   3  10   8      150.40      166.31     10.74 o 
   4  10   8      355.80      377.44     17.94 o 
   5  10   8       28.09       30.18      2.99 o 
  -6  11   8       10.38        9.91      3.39 o 
  -5  11   8       45.18       52.23      5.56 o 
  -4  11   8        0.52        2.83      1.53 o 
  -3  11   8        1.89        2.49      2.61 o 
  -2  11   8       91.90       70.51      4.04 o 
  -1  11   8        6.85        5.41      1.04 o 
   0  11   8      181.88      156.55      7.26 o 
   1  11   8      804.64      801.38     17.75 o 
   2  11   8        9.31        3.46      0.92 o 
   3  11   8       80.32       81.44      7.18 o 
   4  11   8       10.24       10.73      2.37 o 
   5  11   8        4.89        2.39      1.56 o 
  -6  12   8       56.86       70.71      9.08 o 
  -5  12   8      160.87      160.50     11.32 o 
  -4  12   8      197.22      202.95     12.32 o 
  -3  12   8      479.07      413.69     17.38 o 
  -2  12   8       38.68       38.57      3.25 o 
  -1  12   8      612.97      573.05     14.89 o 
   0  12   8      346.13      369.03     11.71 o 
   1  12   8     2443.93     2538.19     32.70 o 
   2  12   8       91.67       98.09      7.85 o 
   3  12   8       81.28       71.55      6.58 o 
   4  12   8       32.39       34.18      5.38 o 
   5  12   8       33.14       23.56      2.77 o 
  -6  13   8        1.27       -1.90      1.90 o 
  -5  13   8       11.50        7.46      1.43 o 
  -4  13   8       35.61       31.02      5.04 o 
  -3  13   8      110.86       89.22      7.56 o 
  -2  13   8       44.26       35.02      3.44 o 
  -1  13   8       13.49       15.34      2.35 o 
   0  13   8      340.61      368.32     11.97 o 
   1  13   8       32.22       41.95      4.05 o 
   2  13   8        8.48        4.45      2.32 o 
   3  13   8       91.87      111.12      8.71 o 
   4  13   8       38.41       39.23      4.54 o 
   5  13   8        6.48        9.22      2.26 o 
  -6  14   8       34.41       39.77      7.53 o 
  -5  14   8      195.21      200.20     13.26 o 
  -4  14   8      187.60      172.93     11.71 o 
  -3  14   8       10.87        5.03      1.36 o 
  -2  14   8       18.79       19.59      2.09 o 
  -1  14   8        1.02        1.97      0.85 o 
   0  14   8     3198.81     3211.96     37.26 o 
   1  14   8      248.61      242.37      9.90 o 
   2  14   8      158.51      136.81     10.12 o 
   3  14   8       92.19      101.53      8.46 o 
   4  14   8      156.22      175.97     13.42 o 
   5  14   8       56.33       70.13     14.12 o 
  -6  15   8        0.00        1.28      2.61 o 
  -5  15   8       21.34       16.40      3.63 o 
  -4  15   8       98.84       68.87      6.67 o 
  -3  15   8      134.30      139.88      7.80 o 
  -2  15   8        0.67        0.51      1.06 o 
  -1  15   8       56.32       56.58      4.05 o 
   0  15   8       66.25       61.58      4.41 o 
   1  15   8       43.79       31.73      3.83 o 
   2  15   8        0.35        2.93      1.20 o 
   3  15   8        0.63        4.09      1.30 o 
   4  15   8        0.22        3.34      2.48 o 
   5  15   8       24.75       36.84      9.52 o 
  -6  16   8       45.33       54.50     11.11 o 
  -5  16   8       86.51      102.41      8.57 o 
  -4  16   8       68.65       89.89      7.91 o 
  -3  16   8      146.58      171.87     10.69 o 
  -2  16   8       14.62       14.66      2.26 o 
  -1  16   8      268.93      259.27     10.29 o 
   0  16   8      367.22      366.36     12.55 o 
   1  16   8      383.44      361.76     26.06 o 
   2  16   8        6.88        3.39      2.15 o 
   3  16   8       53.88       76.36      7.77 o 
   4  16   8      197.06      226.56     14.47 o 
  -5  17   8       16.08       20.72      3.48 o 
  -4  17   8        2.12        3.98      1.59 o 
  -3  17   8        0.55        1.07      3.23 o 
  -2  17   8       24.98       13.92      2.32 o 
  -1  17   8        9.02        4.86      1.14 o 
   0  17   8        4.11        4.69      2.08 o 
   1  17   8      193.65      178.23     11.57 o 
   2  17   8        0.55        2.11      1.35 o 
   3  17   8        2.42        0.90      1.90 o 
   4  17   8        1.91       -2.17      2.97 o 
  -4  18   8      323.10      340.65     24.44 o 
  -3  18   8       54.19       60.66      6.53 o 
  -2  18   8       22.18       19.07      3.17 o 
  -1  18   8      299.96      297.22     11.54 o 
   0  18   8      270.98      267.50     12.80 o 
   1  18   8      358.87      370.54     17.76 o 
   2  18   8        2.75        1.81      2.48 o 
   3  18   8       30.19       32.82      3.87 o 
   4  18   8      240.37      254.09     25.32 o 
  -4  19   8        0.83        5.22      1.82 o 
  -3  19   8        4.70       -0.17      1.24 o 
  -2  19   8      123.83      111.65      8.48 o 
  -1  19   8       17.64       16.34      4.40 o 
   0  19   8       17.81       13.06      3.30 o 
   1  19   8        3.75       10.19      1.94 o 
   2  19   8        3.60        6.83      2.61 o 
   3  19   8       17.67       19.68      3.22 o 
   4  19   8        0.55       -1.77      3.10 o 
  -4  20   8      124.33      141.72     14.61 o 
  -3  20   8      103.30      111.49     11.49 o 
  -2  20   8      187.20      183.57     11.63 o 
  -1  20   8      121.53      117.70      8.55 o 
   0  20   8      124.74      113.72      7.76 o 
   1  20   8       54.01       54.65      6.38 o 
   2  20   8        3.67        0.65      2.46 o 
   3  20   8        1.69       -2.70      2.92 o 
  -3  21   8       45.92       45.13      5.96 o 
  -2  21   8        2.63        4.30      3.23 o 
  -1  21   8      123.72      133.38      9.21 o 
   0  21   8       28.21       27.05      5.93 o 
   1  21   8       11.57       16.48      4.94 o 
   2  21   8       30.85       40.29      6.45 o 
   3  21   8       10.21       11.20      4.16 o 
  -3  22   8       42.99       39.36      4.31 o 
  -2  22   8        1.14        1.50      1.37 o 
  -1  22   8      541.10      592.77     22.74 o 
   0  22   8      224.65      264.72     19.92 o 
   1  22   8       38.53       32.45      4.53 o 
   2  22   8       84.65      100.55     17.71 o 
  -3  23   8        2.18        3.41      2.75 o 
  -2  23   8       12.48       17.58      4.45 o 
  -1  23   8        7.01       12.93      3.50 o 
   0  23   8      125.69      121.62     12.26 o 
   1  23   8        0.00        5.32      1.63 o 
   2  23   8       44.46       62.07     14.39 o 
  -2  24   8      130.58      133.90      9.68 o 
  -1  24   8       34.99       19.52      4.94 o 
   0  24   8      113.16      101.43     11.60 o 
   1  24   8      348.86      370.71     29.53 o 
  -1  25   8       13.05       14.03      3.67 o 
  -7   1   9        4.10        9.63      2.29 o 
  -6   1   9        7.69        3.55      1.63 o 
  -5   1   9      289.14      320.08     12.63 o 
  -4   1   9     1222.35     1209.22     20.44 o 
  -3   1   9        8.02       14.96      2.13 o 
  -2   1   9       25.25       33.41      3.71 o 
  -1   1   9      317.80      250.25     11.24 o 
   0   1   9     1861.61     1830.60     20.28 o 
   1   1   9     1518.84     1621.05     20.57 o 
   2   1   9      244.67      227.34      7.78 o 
   3   1   9      163.75      182.38      7.25 o 
   4   1   9      263.58      292.42     11.84 o 
   5   1   9       49.47       61.96      7.05 o 
   6   1   9        8.94        5.56      6.13 o 
  -7   2   9       15.12       15.19      4.72 o 
  -6   2   9        0.33        3.16      3.52 o 
  -5   2   9       10.01       10.76      1.77 o 
  -4   2   9     1172.10     1114.72     31.37 o 
  -3   2   9       59.35       65.76      4.35 o 
  -2   2   9      702.07      782.92     15.69 o 
  -1   2   9        9.58       12.98      2.53 o 
   0   2   9      312.78      270.40      8.90 o 
   1   2   9       49.19       40.44      2.85 o 
   2   2   9       12.01        7.14      1.09 o 
   3   2   9        2.20        1.95      0.67 o 
   4   2   9        7.05        5.89      0.83 o 
   5   2   9       12.33        9.31      2.88 o 
   6   2   9       18.59       20.43      2.77 o 
  -7   3   9       37.99       44.95      6.83 o 
  -6   3   9       74.11       73.95      8.10 o 
  -5   3   9      383.46      372.87     14.13 o 
  -4   3   9       16.39        7.86      0.99 o 
  -3   3   9        0.84        6.81      2.35 o 
  -2   3   9      391.09      433.05     11.53 o 
  -1   3   9      246.72      209.48     11.02 o 
   0   3   9      559.86      557.27     13.15 o 
   1   3   9      241.11      256.67      9.16 o 
   2   3   9        2.85        1.62      0.69 o 
   3   3   9      198.12      203.97      7.73 o 
   4   3   9      183.53      187.49      9.36 o 
   5   3   9       28.21       24.52      3.05 o 
  -7   4   9       14.28       12.69      2.72 o 
  -6   4   9       20.86       16.53      4.36 o 
  -5   4   9      142.13      136.85      8.14 o 
  -4   4   9       10.38       11.83      1.73 o 
  -3   4   9       38.88       28.96      4.15 o 
  -2   4   9       28.79       27.47      3.29 o 
  -1   4   9       52.21       38.47      4.92 o 
   0   4   9       55.77       54.62      3.67 o 
   1   4   9       50.99       63.10      4.15 o 
   2   4   9       88.83      105.14      7.49 o 
   3   4   9       34.19       38.17      3.21 o 
   4   4   9       42.86       43.26      4.01 o 
   5   4   9       19.35       16.85      6.18 o 
  -7   5   9       13.84       10.66      2.23 o 
  -6   5   9       16.51        7.05      5.76 o 
  -5   5   9      319.47      330.47     17.06 o 
  -4   5   9      253.82      263.24      9.19 o 
  -3   5   9       24.41       35.03      3.85 o 
  -2   5   9      673.68      755.97     15.38 o 
  -1   5   9      666.12      510.88     16.56 o 
   0   5   9     1179.83     1089.38     18.92 o 
   1   5   9      801.81      796.26     17.49 o 
   2   5   9      100.17      106.09      5.89 o 
   3   5   9      183.66      186.98      9.00 o 
   4   5   9      120.74      115.88      8.64 o 
   5   5   9      134.05      150.27     11.60 o 
  -7   6   9        0.72        0.56      1.96 o 
  -6   6   9        1.82        2.38      2.86 o 
  -5   6   9        0.29        3.09      1.02 o 
  -4   6   9      166.05      201.86      9.97 o 
  -3   6   9      120.57      118.99      5.92 o 
  -2   6   9        1.12        1.97      0.82 o 
  -1   6   9        0.56        0.53      0.63 o 
   0   6   9        0.03        0.69      1.00 o 
   1   6   9      267.24      205.14      8.36 o 
   2   6   9      138.20      159.47      7.48 o 
   3   6   9       72.23       78.97      6.46 o 
   4   6   9        1.19        1.22      2.00 o 
   5   6   9        6.92        3.20      2.61 o 
  -7   7   9       40.36       40.30      7.00 o 
  -6   7   9       34.47       33.46      6.12 o 
  -5   7   9      272.15      286.03     12.54 o 
  -4   7   9      191.83      193.41      9.72 o 
  -3   7   9      153.55      175.10      7.28 o 
  -2   7   9      467.21      539.14     14.78 o 
  -1   7   9      606.71      579.95     17.91 o 
   0   7   9      198.88      210.84      8.21 o 
   1   7   9      113.63      112.39      5.96 o 
   2   7   9        6.27        2.97      0.85 o 
   3   7   9        5.50        4.98      1.28 o 
   4   7   9       82.27       91.91      6.17 o 
   5   7   9      338.12      387.87     20.72 o 
  -7   8   9       16.89       23.91      5.49 o 
  -6   8   9       10.42        8.03      2.57 o 
  -5   8   9       80.79       73.53      5.77 o 
  -4   8   9      154.32      178.58      9.84 o 
  -3   8   9       68.67       54.20      4.68 o 
  -2   8   9        8.46       15.18      2.36 o 
  -1   8   9       92.57       82.07      6.20 o 
   0   8   9       27.10       30.92      3.17 o 
   1   8   9       17.76       11.24      2.05 o 
   2   8   9      730.09      741.40     18.92 o 
   3   8   9        2.53       -1.33      1.33 o 
   4   8   9        1.08        0.94      1.28 o 
   5   8   9        6.56        4.37      1.21 o 
  -6   9   9       24.08       18.63      3.13 o 
  -5   9   9      192.07      204.44     10.34 o 
  -4   9   9      117.23      149.48      8.46 o 
  -3   9   9      207.53      194.03      7.75 o 
  -2   9   9      469.73      403.39     12.94 o 
  -1   9   9      108.99       83.90      6.34 o 
   0   9   9      112.49      100.30      6.92 o 
   1   9   9       69.83       83.93      5.22 o 
   2   9   9      304.23      365.59     12.17 o 
   3   9   9       24.76       13.95      5.82 o 
   4   9   9      107.87      116.84      9.14 o 
   5   9   9       61.87       59.20      4.90 o 
  -6  10   9       11.75       11.72      2.64 o 
  -5  10   9        2.41        9.01      4.38 o 
  -4  10   9      158.18      148.96      8.56 o 
  -3  10   9       50.26       56.89      4.30 o 
  -2  10   9        0.82        2.18      0.96 o 
  -1  10   9       44.47       49.41      5.04 o 
   0  10   9       80.20       63.47      5.35 o 
   1  10   9       76.88       60.50      4.38 o 
   2  10   9      332.95      351.57     12.00 o 
   3  10   9       20.51       18.46      3.79 o 
   4  10   9       52.61       50.26      5.50 o 
   5  10   9       18.51       26.48      2.29 o 
  -6  11   9      121.41      138.64     10.70 o 
  -5  11   9      134.87      138.04     10.05 o 
  -4  11   9      464.13      446.22     19.57 o 
  -3  11   9      143.52      121.54      9.26 o 
  -2  11   9        2.35        1.29      0.78 o 
  -1  11   9      331.47      361.66     14.57 o 
   0  11   9       24.59       21.06      3.33 o 
   1  11   9     2961.04     3040.61     41.10 o 
   2  11   9      337.82      317.27     15.18 o 
   3  11   9      147.62      151.77     10.50 o 
   4  11   9      110.04      130.73      9.86 o 
   5  11   9       19.18       12.67      2.96 o 
  -6  12   9       52.08       45.83      7.59 o 
  -5  12   9        0.10       -0.89      1.90 o 
  -4  12   9        2.52        4.87      1.68 o 
  -3  12   9      182.50      168.24     11.08 o 
  -2  12   9       61.91       57.99      4.44 o 
  -1  12   9       27.46       34.81      4.80 o 
   0  12   9       10.26       15.84      2.71 o 
   1  12   9      208.51      194.55      8.79 o 
   2  12   9        7.31       18.34      2.86 o 
   3  12   9      116.76      114.57      8.98 o 
   4  12   9        3.35        3.34      1.34 o 
   5  12   9        6.53        1.18      4.18 o 
  -6  13   9        3.81       -1.44      2.72 o 
  -5  13   9      168.27      183.82     12.66 o 
  -4  13   9      117.42      117.76      9.29 o 
  -3  13   9       33.85       37.24      6.08 o 
  -2  13   9        9.83       11.94      1.30 o 
  -1  13   9       29.61       24.39      3.61 o 
   0  13   9     1754.95     1671.53     32.86 o 
   1  13   9      229.33      217.44      9.42 o 
   2  13   9      258.33      257.49     14.27 o 
   3  13   9        1.33       -0.27      1.12 o 
   4  13   9       52.54       50.40     15.39 o 
  -6  14   9        1.54        0.49      3.14 o 
  -5  14   9        0.99        1.10      2.63 o 
  -4  14   9        1.32        3.26      1.35 o 
  -3  14   9       49.56       54.46      5.94 o 
  -2  14   9       48.89       49.98      3.27 o 
  -1  14   9      108.26       90.54      6.54 o 
   0  14   9       10.44       19.78      3.96 o 
   1  14   9      109.40      125.44      6.98 o 
   2  14   9        7.12       10.57      1.73 o 
   3  14   9        1.08       -0.54      2.59 o 
   4  14   9       40.81       46.72      7.37 o 
  -6  15   9        5.08        6.73      3.10 o 
  -5  15   9       28.38       18.94      2.70 o 
  -4  15   9       81.18       70.08      7.22 o 
  -3  15   9      139.85      115.98      8.99 o 
  -2  15   9       52.39       60.88      4.33 o 
  -1  15   9      226.92      242.76     12.12 o 
   0  15   9      364.07      379.51     15.49 o 
   1  15   9      431.60      431.68     14.14 o 
   2  15   9       62.13       49.34      7.23 o 
   3  15   9       39.40       30.38      5.14 o 
   4  15   9       34.16       41.16      6.46 o 
  -5  16   9        0.00       -0.07      2.17 o 
  -4  16   9        4.48        1.88      1.24 o 
  -3  16   9        4.98        9.03      1.77 o 
  -2  16   9        3.42        2.49      0.96 o 
  -1  16   9       18.05       20.81      3.45 o 
   0  16   9       81.09       84.92      6.51 o 
   1  16   9       54.56       78.03     11.80 o 
   2  16   9        0.12        0.29      1.21 o 
   3  16   9       26.24       25.93      3.04 o 
   4  16   9        0.65       -1.90      2.61 o 
  -5  17   9       45.40       29.00      6.07 o 
  -4  17   9      238.96      256.35     20.85 o 
  -3  17   9      227.66      229.56     18.37 o 
  -2  17   9      137.54      138.41     12.77 o 
  -1  17   9       81.36       86.25      6.50 o 
   0  17   9      320.13      342.37     14.98 o 
   1  17   9      108.93       99.99      8.51 o 
   2  17   9        0.75        1.90      2.63 o 
   3  17   9       15.82       11.61      2.37 o 
   4  17   9      105.64      102.58     14.70 o 
  -4  18   9        1.01       -0.93      1.82 o 
  -3  18   9        0.67       -1.51      1.51 o 
  -2  18   9       19.27       25.86      3.99 o 
  -1  18   9       12.79       10.68      5.14 o 
   0  18   9        0.17        3.25      1.05 o 
   1  18   9       16.89        8.05      1.44 o 
   2  18   9        7.68        8.83      5.38 o 
   3  18   9       88.07      115.44      9.62 o 
  -4  19   9      213.97      243.38     19.79 o 
  -3  19   9      300.85      319.00     22.62 o 
  -2  19   9        1.62        2.72      1.28 o 
  -1  19   9       66.60       75.81      5.63 o 
   0  19   9       42.51       48.60      4.16 o 
   1  19   9      116.18      102.90     14.81 o 
   2  19   9       13.47       14.04      2.06 o 
   3  19   9        1.30        5.05      2.52 o 
  -3  20   9        1.23        0.31      1.68 o 
  -2  20   9       12.45        9.00      1.39 o 
  -1  20   9        0.39       -0.34      1.14 o 
   0  20   9       28.20       15.32      2.70 o 
   1  20   9       10.24       18.20      2.17 o 
   2  20   9       17.06       13.51      3.65 o 
   3  20   9        6.25        0.84      4.29 o 
  -3  21   9       73.94       79.69      8.77 o 
  -2  21   9        1.05       -0.11      2.68 o 
  -1  21   9       51.90       53.00      6.82 o 
   0  21   9       47.01       52.82      9.39 o 
   1  21   9       83.57       73.10      9.16 o 
   2  21   9      288.69      357.78     29.53 o 
  -2  22   9       26.32       23.53      5.16 o 
  -1  22   9        9.08       13.64      2.44 o 
   0  22   9        0.01        1.24      1.95 o 
   1  22   9        6.67       14.65      2.44 o 
   2  22   9      124.95      139.91     17.93 o 
  -2  23   9      166.91      222.75     13.28 o 
  -1  23   9      159.41      167.14     13.37 o 
   0  23   9      160.26      162.71     15.14 o 
   0  24   9       20.79       18.06      2.92 o 
  -7   0  10       39.51       44.54      9.34 o 
  -6   0  10      157.60      180.20     18.68 o 
  -5   0  10       85.66       59.64     12.40 o 
  -4   0  10     1152.11     1072.66     28.50 o 
  -3   0  10     2825.88     2887.08     55.34 o 
  -2   0  10      171.50      221.38     12.05 o 
  -1   0  10        1.56        0.89      0.89 o 
   0   0  10      980.66     1021.31     40.75 o 
   1   0  10      586.61      597.46     21.65 o 
   2   0  10      173.32      153.66     18.48 o 
   3   0  10       80.50       97.49      7.38 o 
   4   0  10      165.59      184.27     17.44 o 
   5   0  10       31.00       15.50      3.59 o 
  -7   1  10       49.99       42.37      8.63 o 
  -6   1  10        0.42        3.42      1.59 o 
  -5   1  10        9.52        8.93      1.92 o 
  -4   1  10      230.01      266.32      9.69 o 
  -3   1  10      182.86      153.67      7.13 o 
  -2   1  10       14.20        9.74      1.64 o 
  -1   1  10        7.12        7.04      3.05 o 
   0   1  10       17.53        5.44      0.79 o 
   1   1  10      129.46      102.40      4.97 o 
   2   1  10       30.19       43.42      2.86 o 
   3   1  10       11.22        9.49      1.32 o 
   4   1  10        4.04        8.24      2.70 o 
   5   1  10       22.37       15.54      3.94 o 
  -7   2  10       33.33       21.76      3.97 o 
  -6   2  10        0.34        0.82      2.55 o 
  -5   2  10      141.17      155.80      8.87 o 
  -4   2  10      371.31      402.41     12.10 o 
  -3   2  10     1220.87     1201.03     20.85 o 
  -2   2  10      276.22      318.84     10.40 o 
  -1   2  10     1009.58     1025.11     24.95 o 
   0   2  10      485.04      475.40     16.69 o 
   1   2  10     1449.58     1394.57     20.17 o 
   2   2  10      271.31      258.27      8.74 o 
   3   2  10       93.00       89.94      4.84 o 
   4   2  10      198.94      208.29     10.09 o 
   5   2  10       60.04       57.45      6.59 o 
  -7   3  10        0.21        1.82      1.74 o 
  -6   3  10        1.29       -1.55      1.55 o 
  -5   3  10       83.74       82.94      6.51 o 
  -4   3  10       15.00       19.64      3.21 o 
  -3   3  10       37.26       47.81      4.62 o 
  -2   3  10      416.70      407.35     13.37 o 
  -1   3  10        8.28        2.17      1.17 o 
   0   3  10       35.75       36.77      5.02 o 
   1   3  10       36.85       30.74      3.10 o 
   2   3  10        6.08        7.03      1.23 o 
   3   3  10       33.99       37.56      2.96 o 
   4   3  10       13.92       14.13      2.92 o 
   5   3  10        0.64        3.36      1.41 o 
  -7   4  10        1.15        0.46      1.81 o 
  -6   4  10       17.14       16.64      4.11 o 
  -5   4  10       64.53       55.72      5.08 o 
  -4   4  10      681.59      700.08     16.18 o 
  -3   4  10      620.00      627.43     15.01 o 
  -2   4  10      753.58      803.44     18.92 o 
  -1   4  10      520.39      608.66     18.92 o 
   0   4  10      443.84      444.00     16.28 o 
   1   4  10       47.82       40.07      3.78 o 
   2   4  10      148.93      122.72      5.79 o 
   3   4  10       44.56       44.97      3.41 o 
   4   4  10       20.17       23.83      2.41 o 
   5   4  10       94.63       96.06      8.53 o 
  -7   5  10        0.35       11.03      2.77 o 
  -6   5  10        0.72       -1.81      2.39 o 
  -5   5  10       37.10       31.26      4.11 o 
  -4   5  10        0.55        2.29      1.24 o 
  -3   5  10       76.70       65.05      4.65 o 
  -2   5  10        0.33        2.98      0.93 o 
  -1   5  10      116.07      152.83      9.26 o 
   0   5  10       17.56       16.74      3.10 o 
   1   5  10      103.85       98.64      5.64 o 
   2   5  10       44.83       45.90      3.74 o 
   3   5  10      199.25      214.30     10.05 o 
   4   5  10        0.07        2.14      0.95 o 
   5   5  10       21.33       21.46      4.18 o 
  -6   6  10        1.14       -1.08      1.85 o 
  -5   6  10       42.53       39.39      4.83 o 
  -4   6  10      403.01      402.85     14.98 o 
  -3   6  10      320.30      303.16     10.36 o 
  -2   6  10      420.24      322.11     11.94 o 
  -1   6  10      197.00      187.41     16.40 o 
   0   6  10      172.24      164.20      9.56 o 
   1   6  10      114.67      119.15      6.38 o 
   2   6  10       11.54        7.65      1.18 o 
   3   6  10       19.89       11.74      1.49 o 
   4   6  10       71.97       69.14      5.02 o 
   5   6  10      133.15      130.67     11.08 o 
  -6   7  10        0.02        1.84      1.28 o 
  -5   7  10        8.71        3.73      1.80 o 
  -4   7  10        9.15        3.79      1.72 o 
  -3   7  10       20.34       19.68      2.66 o 
  -2   7  10        2.26        1.26      0.73 o 
  -1   7  10       55.71       43.30      4.80 o 
   0   7  10        0.01        1.06      0.84 o 
   1   7  10        0.04        0.07      1.28 o 
   2   7  10      234.70      213.14      9.18 o 
   3   7  10       16.34       10.92      2.01 o 
   4   7  10        0.00        1.81      1.19 o 
   5   7  10       12.65        6.58      1.54 o 
  -6   8  10       24.47       29.65      4.60 o 
  -5   8  10      111.17      115.26      7.41 o 
  -4   8  10      396.32      386.16     14.74 o 
  -3   8  10      192.24      202.72      8.18 o 
  -2   8  10      631.82      583.45     16.31 o 
  -1   8  10      239.64      267.41     12.69 o 
   0   8  10      157.27      159.56      9.58 o 
   1   8  10      576.88      592.98     15.75 o 
   2   8  10      726.68      732.88     18.15 o 
   3   8  10      126.63      128.98      9.16 o 
   4   8  10       35.53       32.19      2.77 o 
   5   8  10      100.60       98.18      6.85 o 
  -6   9  10        1.85        5.28      1.90 o 
  -5   9  10        0.08        1.16      1.17 o 
  -4   9  10       10.78        6.33      1.31 o 
  -3   9  10       36.10       42.47      4.28 o 
  -2   9  10       47.27       33.52      4.25 o 
  -1   9  10       44.71       35.70      5.11 o 
   0   9  10        3.88        1.98      1.99 o 
   1   9  10       13.36       12.65      1.88 o 
   2   9  10      564.06      596.72     16.54 o 
   3   9  10        6.47        4.88      2.57 o 
   4   9  10        0.80        1.98      1.30 o 
   5   9  10        0.05       -0.01      1.77 o 
  -6  10  10      161.14      205.69     13.32 o 
  -5  10  10       41.57       30.09      6.00 o 
  -4  10  10       89.58       96.92      6.77 o 
  -3  10  10      185.29      172.83      8.62 o 
  -2  10  10      118.79       87.55      5.86 o 
  -1  10  10       31.41       30.47      9.43 o 
   0  10  10       71.20       76.88      6.32 o 
   1  10  10     1598.63     1583.94     26.83 o 
   2  10  10      393.76      374.62     16.69 o 
   3  10  10       25.30       21.70      5.36 o 
   4  10  10       50.10       48.35      5.05 o 
   5  10  10       62.57       68.59      7.91 o 
  -6  11  10        7.21       10.49      3.28 o 
  -5  11  10        6.34        6.28      6.09 o 
  -4  11  10       56.76       49.92      5.78 o 
  -3  11  10       16.38       16.38      5.03 o 
  -2  11  10      107.08      106.46      6.49 o 
  -1  11  10       14.90        9.95      4.12 o 
   0  11  10        5.57        2.32      1.00 o 
   1  11  10        2.72        3.34      0.91 o 
   2  11  10       17.40        9.03      1.18 o 
   3  11  10        5.23        5.94      1.55 o 
   4  11  10        5.95        1.37      1.44 o 
  -6  12  10       45.67       52.23      9.74 o 
  -5  12  10       45.47       46.15      6.67 o 
  -4  12  10      141.89      118.36     10.69 o 
  -3  12  10        1.06        3.12      1.30 o 
  -2  12  10       61.76       60.79      5.29 o 
  -1  12  10       76.28       65.57      5.57 o 
   0  12  10      360.42      343.52     14.81 o 
   1  12  10       54.98       57.69      4.44 o 
   2  12  10      352.68      348.21     16.72 o 
   3  12  10       23.67       24.87      5.00 o 
   4  12  10       59.95       79.27      6.97 o 
  -6  13  10        5.14        5.31      2.75 o 
  -5  13  10        0.12        4.59      3.45 o 
  -4  13  10       74.82       71.70      9.67 o 
  -3  13  10       11.29       12.49      2.46 o 
  -2  13  10        0.03        2.00      1.74 o 
  -1  13  10        2.08       12.57      5.42 o 
   0  13  10       12.95        6.23      1.00 o 
   1  13  10        1.28        3.16      0.84 o 
   2  13  10       79.20       76.64      7.08 o 
   3  13  10        0.37       -0.32      2.04 o 
   4  13  10       25.05       41.80      6.31 o 
  -5  14  10      123.66      151.61     18.71 o 
  -4  14  10       98.14       91.10      9.04 o 
  -3  14  10      448.17      433.15     19.28 o 
  -2  14  10      121.85      115.92      8.53 o 
  -1  14  10      212.26      232.13     12.24 o 
   0  14  10      311.61      333.36     14.78 o 
   1  14  10      362.20      389.88     16.09 o 
   2  14  10       89.21       96.33      8.38 o 
   3  14  10       74.93       76.94      7.13 o 
   4  14  10        7.36        7.79      2.17 o 
  -5  15  10        2.75        2.31      1.77 o 
  -4  15  10       13.50        7.70      2.21 o 
  -3  15  10        0.47        3.06      1.22 o 
  -2  15  10       22.30       22.19      3.79 o 
  -1  15  10       98.35      106.14      7.74 o 
   0  15  10        8.08       13.32      3.34 o 
   1  15  10       44.70       43.74      8.37 o 
   2  15  10        0.17        0.64      1.34 o 
   3  15  10       36.94       43.55      7.02 o 
   4  15  10        0.51       -2.35      2.48 o 
  -5  16  10       31.63       25.15      6.29 o 
  -4  16  10      149.54      161.39     12.49 o 
  -3  16  10       72.58       83.94     10.09 o 
  -2  16  10      327.69      306.78     21.07 o 
  -1  16  10       93.28       90.18      7.07 o 
   0  16  10      312.08      299.50     14.19 o 
   1  16  10       58.72       66.37     11.47 o 
   2  16  10       70.47       49.57      7.29 o 
   3  16  10       48.62       38.66     10.09 o 
  -4  17  10        1.24        3.28      1.86 o 
  -3  17  10        1.57        4.12      1.64 o 
  -2  17  10       15.12       18.51      3.28 o 
  -1  17  10        1.78        1.87      1.05 o 
   0  17  10        7.24        5.83      1.08 o 
   1  17  10       12.05        7.75      1.77 o 
   2  17  10       44.73       25.13      4.05 o 
   3  17  10       47.91       33.69      9.34 o 
  -3  18  10      269.92      295.09     21.96 o 
  -2  18  10        8.04        3.87      1.31 o 
  -1  18  10       21.64       16.60      3.05 o 
   0  18  10      142.75      157.88     10.94 o 
   1  18  10       30.49       23.07      4.78 o 
   2  18  10      111.59      116.22     12.06 o 
   3  18  10       40.51       31.83      9.16 o 
  -3  19  10        0.71        0.13      1.86 o 
  -2  19  10       15.06       13.69      1.62 o 
  -1  19  10        9.83        6.82      1.82 o 
   0  19  10       11.46       13.84      5.00 o 
   1  19  10        9.30       13.95      3.45 o 
   2  19  10       10.68        6.55      4.03 o 
  -3  20  10      150.46      157.09     15.32 o 
  -2  20  10        9.10        5.98      1.44 o 
  -1  20  10      222.61      242.05     15.39 o 
   0  20  10       16.99       20.54      3.76 o 
   1  20  10      127.22      128.26     13.73 o 
   2  20  10      189.79      218.41     21.92 o 
  -2  21  10       19.76       25.85      2.79 o 
  -1  21  10        3.84       -0.84      1.90 o 
   0  21  10        1.38        1.99      1.95 o 
   1  21  10        6.22        3.85      1.86 o 
  -2  22  10      257.90      305.98     23.73 o 
  -1  22  10       10.35        7.88      2.04 o 
   0  22  10       82.36       89.61      9.78 o 
  -1  23  10        0.45        7.39      2.26 o 
  -6   1  11      120.87      118.52     10.58 o 
  -5   1  11       55.04       56.56      6.32 o 
  -4   1  11      316.87      319.87     11.07 o 
  -3   1  11       37.77       50.68      4.38 o 
  -2   1  11       54.33       67.43      5.49 o 
  -1   1  11      169.21      145.87      9.72 o 
   0   1  11      517.23      541.33     18.74 o 
   1   1  11      486.20      490.08     12.23 o 
   2   1  11      201.98      202.69      7.86 o 
   3   1  11      133.93      131.45      6.27 o 
   4   1  11       42.11       36.02      4.14 o 
   5   1  11       22.17       21.91      5.56 o 
  -6   2  11       69.39       83.93      9.45 o 
  -5   2  11        6.21        7.31      1.39 o 
  -4   2  11       50.18       51.52      4.02 o 
  -3   2  11      352.37      395.54     12.34 o 
  -2   2  11      394.21      393.87     13.78 o 
  -1   2  11        7.71       20.32      4.36 o 
   0   2  11       96.55       79.90      6.55 o 
   1   2  11       16.78       26.84      2.40 o 
   2   2  11        3.61        1.04      0.85 o 
   3   2  11       80.69       81.81      4.65 o 
   4   2  11       14.06        9.20      1.77 o 
   5   2  11        1.46       -0.39      2.90 o 
  -6   3  11        0.38       -1.37      3.90 o 
  -5   3  11       24.83       29.77      2.98 o 
  -4   3  11      208.26      189.23      8.33 o 
  -3   3  11      689.63      652.80     16.04 o 
  -2   3  11      213.35      252.15     10.84 o 
  -1   3  11       88.99       50.77      6.24 o 
   0   3  11      107.96       96.94      7.38 o 
   1   3  11      372.41      359.59     10.35 o 
   2   3  11      330.87      350.51     10.78 o 
   3   3  11        0.53        0.91      0.79 o 
   4   3  11        4.12       10.32      1.68 o 
   5   3  11       72.64       74.53     10.67 o 
  -6   4  11        0.04        0.71      3.92 o 
  -5   4  11        3.27        6.67      1.51 o 
  -4   4  11        4.04        5.76      1.11 o 
  -3   4  11       12.83        8.79      1.57 o 
  -2   4  11        9.24       11.59      2.27 o 
  -1   4  11       40.89       56.56      5.91 o 
   0   4  11       29.56       35.77      5.76 o 
   1   4  11       11.54        6.43      0.82 o 
   2   4  11      219.63      195.04      7.78 o 
   3   4  11      116.11      104.95      6.52 o 
   4   4  11        0.26        2.58      1.54 o 
   5   4  11        1.30        0.19      1.62 o 
  -6   5  11        2.07        2.89      1.99 o 
  -5   5  11        0.51       -1.18      1.18 o 
  -4   5  11      259.85      272.55     10.20 o 
  -3   5  11     1331.84     1351.73     23.48 o 
  -2   5  11     1042.91     1029.96     22.79 o 
  -1   5  11      137.19      113.32      8.30 o 
   0   5  11      447.36      451.80     17.36 o 
   1   5  11      136.44      142.71      7.22 o 
   2   5  11      242.41      239.04      8.78 o 
   3   5  11       52.58       44.88      5.02 o 
   4   5  11       39.23       39.24      3.31 o 
   5   5  11       71.06       78.19      7.65 o 
  -6   6  11        0.52        2.96      2.19 o 
  -5   6  11        8.14        4.34      1.19 o 
  -4   6  11       23.08       14.08      2.68 o 
  -3   6  11       31.67       36.21      4.05 o 
  -2   6  11        3.40        1.53      1.37 o 
  -1   6  11       37.05       48.74     11.51 o 
   0   6  11       18.20       19.48      3.29 o 
   1   6  11        1.39       -0.36      0.77 o 
   2   6  11        1.12        2.41      1.12 o 
   3   6  11      117.25      122.79      7.33 o 
   4   6  11        0.78        1.36      1.46 o 
  -6   7  11       14.32        9.89      2.64 o 
  -5   7  11       64.19       64.10      5.32 o 
  -4   7  11      116.40      110.90      7.55 o 
  -3   7  11      601.18      613.73     15.73 o 
  -2   7  11      245.20      250.50     10.91 o 
  -1   7  11       10.03        4.24      0.83 o 
   0   7  11      176.33      177.76     10.36 o 
   1   7  11      293.65      284.99     13.47 o 
   2   7  11      445.17      466.19     16.88 o 
   3   7  11      155.43      159.32      8.64 o 
   4   7  11       31.38       28.94      4.55 o 
  -6   8  11       14.89       16.88      2.28 o 
  -5   8  11        0.72        4.89      1.25 o 
  -4   8  11        2.43        3.09      1.32 o 
  -3   8  11        2.31        4.19      1.94 o 
  -2   8  11       48.02       36.78      6.01 o 
  -1   8  11      254.21      234.90     12.37 o 
   0   8  11       38.71       52.97      5.51 o 
   1   8  11        0.50       -0.54      1.88 o 
   2   8  11      231.59      222.29      9.79 o 
   3   8  11       16.00        6.81      2.26 o 
   4   8  11        6.94       10.57      1.40 o 
  -6   9  11       62.92       75.13      7.62 o 
  -5   9  11        0.69        5.49      2.57 o 
  -4   9  11      174.23      175.15      9.74 o 
  -3   9  11      265.14      242.56     10.79 o 
  -2   9  11       10.88       11.39      1.58 o 
  -1   9  11       35.23       22.71      3.97 o 
   0   9  11       17.36       14.83      2.70 o 
   1   9  11      915.69      938.87     26.23 o 
   2   9  11      101.26      100.80      7.91 o 
   3   9  11       32.77       33.97      5.00 o 
   4   9  11       28.87       37.72      3.25 o 
  -6  10  11       35.00       49.04      7.30 o 
  -5  10  11       31.94       17.07      3.38 o 
  -4  10  11       57.70       39.99      5.21 o 
  -3  10  11       18.15        8.78      1.68 o 
  -2  10  11        0.18        0.32      0.96 o 
  -1  10  11       44.37       36.25      5.24 o 
   0  10  11       16.64       11.71      4.87 o 
   1  10  11       27.57       25.59      3.75 o 
   2  10  11        1.43        3.01      3.14 o 
   3  10  11       40.27       40.67      5.90 o 
   4  10  11       39.40       41.22      3.41 o 
  -6  11  11       79.19       97.93     14.12 o 
  -5  11  11       48.54       43.17      6.92 o 
  -4  11  11       38.83       36.85      6.14 o 
  -3  11  11       85.73      106.00      8.94 o 
  -2  11  11      132.37      137.62      7.89 o 
  -1  11  11      127.15      139.62     12.44 o 
   0  11  11      431.41      432.34     17.39 o 
   1  11  11       70.05       82.57      6.68 o 
   2  11  11      381.83      379.63     17.69 o 
   3  11  11       13.56        7.11      1.64 o 
   4  11  11       55.09       42.62      5.87 o 
  -5  12  11        0.58        9.74      3.54 o 
  -4  12  11        3.59        6.14      1.39 o 
  -3  12  11      146.06      108.91      8.92 o 
  -2  12  11       11.09        6.00      1.96 o 
  -1  12  11        4.04        2.78      2.77 o 
   0  12  11       15.87       13.70      1.65 o 
   1  12  11        4.93        2.90      1.28 o 
   2  12  11      167.22      167.31     11.33 o 
   3  12  11       25.52       19.22      3.28 o 
   4  12  11       19.39       10.27      3.81 o 
  -5  13  11       45.69       57.36     12.15 o 
  -4  13  11       68.36       60.71      6.91 o 
  -3  13  11       81.13       77.75      7.95 o 
  -2  13  11       88.94       73.54      5.69 o 
  -1  13  11      101.96       94.33      7.25 o 
   0  13  11       63.31       65.93      5.77 o 
   1  13  11      184.37      194.19     11.12 o 
   2  13  11       53.80       46.45      6.83 o 
   3  13  11       97.39      104.05      8.38 o 
   4  13  11        2.59        0.62      2.48 o 
  -5  14  11        2.13        6.51      3.41 o 
  -4  14  11        5.12        2.13      1.52 o 
  -3  14  11       20.65       23.38      5.98 o 
  -2  14  11       33.67       33.16      3.27 o 
  -1  14  11       49.30       43.43      4.80 o 
   0  14  11        0.43       -0.60      1.59 o 
   1  14  11        8.97        3.59      1.55 o 
   2  14  11        0.33        0.13      1.44 o 
   3  14  11       19.99       22.91      4.21 o 
  -5  15  11       89.17      103.42     13.33 o 
  -4  15  11       84.68       85.29      7.81 o 
  -3  15  11      159.81      154.26     10.95 o 
  -2  15  11      228.34      226.05     12.52 o 
  -1  15  11       26.17       25.75      2.87 o 
   0  15  11      141.40      142.26      9.26 o 
   1  15  11       10.50        7.22      1.68 o 
   2  15  11       44.62       49.65      6.93 o 
   3  15  11      136.19      136.76     16.07 o 
  -5  16  11        1.42       14.26      4.78 o 
  -4  16  11       13.27        3.63      4.65 o 
  -3  16  11        9.37       17.18      2.92 o 
  -2  16  11       28.43       24.17      4.74 o 
  -1  16  11        7.94        4.04      1.70 o 
   0  16  11        3.52        4.81      1.35 o 
   1  16  11        7.79        4.03      1.73 o 
   2  16  11       12.28       19.70      5.76 o 
   3  16  11        0.26       -2.52      2.52 o 
  -3  17  11       66.63       49.63      6.02 o 
  -2  17  11      105.56      101.96     11.16 o 
  -1  17  11       46.78       48.43      4.34 o 
   0  17  11      113.90      110.71      8.10 o 
   1  17  11       42.74       42.55      8.06 o 
   2  17  11      189.03      208.58     19.39 o 
  -3  18  11        6.12        0.09      1.90 o 
  -2  18  11        7.54       12.62      2.35 o 
  -1  18  11       10.22       17.06      2.12 o 
   0  18  11       48.39       51.45      4.24 o 
   1  18  11        7.44       12.31      3.23 o 
  -2  19  11       39.26       44.14      5.36 o 
  -1  19  11      346.05      393.83     17.39 o 
   0  19  11       32.08       35.91      7.13 o 
   1  19  11       86.28       82.00     10.36 o 
  -2  20  11        2.33        2.75      2.17 o 
  -1  20  11        0.15        2.18      3.01 o 
   0  20  11       10.64       10.80      2.97 o 
  -1  21  11        0.41       -1.86      2.08 o 
   0  21  11       42.72       46.62      9.78 o 
  -5   0  12        2.20        2.45      3.43 o 
  -4   0  12        1.40        3.34      1.44 o 
  -3   0  12      931.31      871.64     27.56 o 
  -2   0  12      243.38      280.21     19.70 o 
  -1   0  12      367.29      372.61     23.07 o 
   0   0  12       47.13       34.09      7.00 o 
   1   0  12      188.04      201.98     16.34 o 
   2   0  12      139.70      137.04     20.12 o 
   3   0  12      122.30      159.37     10.28 o 
   4   0  12        4.49        5.27      1.99 o 
  -6   1  12        0.81        8.30      2.26 o 
  -5   1  12        0.40        1.03      1.22 o 
  -4   1  12        5.01        3.65      0.90 o 
  -3   1  12       71.92       91.84      5.72 o 
  -2   1  12       33.00       44.77      6.71 o 
  -1   1  12        0.08        2.44      2.46 o 
   0   1  12        5.37        7.82      1.82 o 
   1   1  12        1.58        1.17      1.41 o 
   2   1  12       14.56        8.39      1.34 o 
   3   1  12       18.29       15.82      2.53 o 
   4   1  12       10.26        2.76      1.39 o 
  -6   2  12       71.50       86.30      9.85 o 
  -5   2  12       18.74       20.61      3.67 o 
  -4   2  12       50.49       60.95      4.55 o 
  -3   2  12       73.28       77.08      5.37 o 
  -2   2  12     1149.33     1204.65     30.26 o 
  -1   2  12      109.93      120.51      8.58 o 
   0   2  12      207.42      214.18     11.93 o 
   1   2  12      132.25      161.32      8.01 o 
   2   2  12      216.54      203.43      8.18 o 
   3   2  12       28.54       22.70      1.84 o 
   4   2  12        0.50        0.24      2.77 o 
  -6   3  12       36.02       52.09      6.63 o 
  -5   3  12       25.53       29.52      3.95 o 
  -4   3  12       12.54        8.38      2.29 o 
  -3   3  12       56.56       61.08      4.93 o 
  -2   3  12      116.51      107.96     10.60 o 
  -1   3  12       76.41       73.17      6.40 o 
   0   3  12      158.03      143.02      9.32 o 
   1   3  12       10.05       10.64      1.28 o 
   2   3  12       23.49       24.46      2.43 o 
   3   3  12       29.57       29.47      3.63 o 
   4   3  12        1.72       -0.53      1.33 o 
  -6   4  12        0.21       -1.67      1.97 o 
  -5   4  12      223.40      229.43     11.74 o 
  -4   4  12       46.90       46.41      3.83 o 
  -3   4  12      408.69      416.00     13.28 o 
  -2   4  12        1.33        1.28      1.28 o 
  -1   4  12        5.54        3.87      1.75 o 
   0   4  12       46.16       56.12      6.24 o 
   1   4  12      210.02      219.75      9.73 o 
   2   4  12      312.64      299.84     10.31 o 
   3   4  12      149.25      148.01      8.29 o 
   4   4  12       91.44       64.85      5.41 o 
  -6   5  12        0.02       -0.31      1.85 o 
  -5   5  12        8.19        6.86      1.46 o 
  -4   5  12        9.70        7.20      2.05 o 
  -3   5  12        2.60        2.93      1.06 o 
  -2   5  12        2.93        2.90      1.03 o 
  -1   5  12      468.79      482.99     18.86 o 
   0   5  12       56.77       57.09      7.01 o 
   1   5  12       15.88       23.93      3.54 o 
   2   5  12       19.32       16.89      1.75 o 
   3   5  12      148.65      141.55      8.07 o 
   4   5  12        6.00        2.35      2.21 o 
  -6   6  12       21.43       20.95      3.57 o 
  -5   6  12       34.49       35.78      5.69 o 
  -4   6  12       32.42       20.99      2.93 o 
  -3   6  12      608.31      544.41     17.29 o 
  -2   6  12      323.27      280.60     14.07 o 
  -1   6  12      276.09      331.16     15.38 o 
   0   6  12        7.73        5.60      1.34 o 
   1   6  12      100.29      105.64      7.71 o 
   2   6  12      639.07      674.43     16.23 o 
   3   6  12      277.73      303.87     12.96 o 
   4   6  12       15.32       25.27      2.22 o 
  -6   7  12        5.19        3.69      1.91 o 
  -5   7  12        6.03        6.54      2.81 o 
  -4   7  12        4.95        5.37      3.69 o 
  -3   7  12       40.85       38.77      5.00 o 
  -2   7  12       21.82       24.49     10.36 o 
  -1   7  12      451.92      430.59     17.95 o 
   0   7  12        5.42       10.36      2.52 o 
   1   7  12        6.65        4.12      1.15 o 
   2   7  12       81.08      100.72      6.27 o 
   3   7  12        0.14        0.20      1.04 o 
   4   7  12       10.71        8.96      2.13 o 
  -6   8  12       26.17       16.21      3.32 o 
  -5   8  12       17.54       14.76      2.59 o 
  -4   8  12      128.66      138.18      8.57 o 
  -3   8  12      359.89      388.96     18.52 o 
  -2   8  12       92.46      144.85      9.65 o 
  -1   8  12      267.14      283.07     14.18 o 
   0   8  12      120.57      127.09      8.98 o 
   1   8  12      423.71      441.62     18.66 o 
   2   8  12        7.86        4.37      1.86 o 
   3   8  12       55.87       36.95      5.83 o 
   4   8  12       68.16       57.83      5.27 o 
  -5   9  12       51.30       61.98      5.65 o 
  -4   9  12       10.20       10.56      1.58 o 
  -3   9  12       85.92       72.35      6.36 o 
  -2   9  12       95.59       70.72      6.31 o 
  -1   9  12       25.48       18.80      8.74 o 
   0   9  12       17.74       11.40      1.33 o 
   1   9  12       21.00       22.45      3.85 o 
   2   9  12       12.45       13.55      1.84 o 
   3   9  12      138.33      135.44     13.79 o 
   4   9  12       22.14       25.22      4.89 o 
  -5  10  12       14.46       30.77      3.28 o 
  -4  10  12       47.24       30.78      5.45 o 
  -3  10  12       73.76       71.43      6.19 o 
  -2  10  12      475.10      443.75     18.24 o 
  -1  10  12       70.56       72.09      6.71 o 
   0  10  12      138.46      145.39      9.78 o 
   1  10  12      163.08      181.08     10.92 o 
   2  10  12      114.22      133.84     13.73 o 
   3  10  12       18.15       17.87      2.56 o 
  -5  11  12       21.78       27.29      6.49 o 
  -4  11  12        8.73        1.34      3.14 o 
  -3  11  12        0.07        5.02      2.68 o 
  -2  11  12       16.90        9.92      3.10 o 
  -1  11  12        1.06        1.40      3.87 o 
   0  11  12        0.09       -0.41      2.13 o 
   1  11  12        5.35        2.08      1.13 o 
   2  11  12       26.14       16.47      2.88 o 
   3  11  12       18.67       16.24      1.85 o 
  -5  12  12       57.03       69.78     15.41 o 
  -4  12  12       45.59       55.95      8.74 o 
  -3  12  12      225.73      208.55     13.46 o 
  -2  12  12      134.90      122.51     15.08 o 
  -1  12  12      200.64      187.32     11.34 o 
   0  12  12      128.90      123.95      9.03 o 
   1  12  12      165.90      188.60     11.40 o 
   2  12  12       36.55       34.76      6.55 o 
   3  12  12       48.64       45.91      9.56 o 
  -5  13  12       14.26       28.87      7.57 o 
  -4  13  12        1.47        6.31      1.78 o 
  -3  13  12        6.50        2.63      2.57 o 
  -2  13  12        0.64        1.41      1.26 o 
  -1  13  12       90.38      103.92      8.05 o 
   0  13  12       22.23       19.78      2.38 o 
   1  13  12        0.52       -0.44      1.23 o 
   2  13  12        8.74        6.73      1.86 o 
   3  13  12       52.19       43.34      8.99 o 
  -5  14  12       32.29       30.11      5.53 o 
  -4  14  12       67.98       66.44      7.21 o 
  -3  14  12       15.37       27.47      4.69 o 
  -2  14  12      116.77      123.32      8.84 o 
  -1  14  12       38.82       33.09      3.62 o 
   0  14  12       26.96       29.17      4.10 o 
   1  14  12       37.12       27.76      6.69 o 
   2  14  12       89.70       92.80     10.71 o 
   3  14  12       98.65      108.56     13.64 o 
  -4  15  12        0.06        4.43      3.01 o 
  -3  15  12       24.98       25.90      3.61 o 
  -2  15  12      139.20      116.50      8.59 o 
  -1  15  12       13.41       13.19      1.47 o 
   0  15  12        7.06        8.95      2.10 o 
   1  15  12       23.55       17.93      4.69 o 
  -3  16  12       70.34       74.07      8.85 o 
  -2  16  12       34.35       30.59      3.76 o 
  -1  16  12       59.77       59.61      5.45 o 
   0  16  12      106.98      121.30      8.69 o 
   1  16  12       13.28       13.24      2.52 o 
  -2  17  12       22.59       16.16      3.81 o 
  -1  17  12        4.10        2.04      1.31 o 
   0  17  12       16.56       15.05      2.61 o 
   1  17  12        1.03        2.44      1.90 o 
  -2  18  12      133.10      167.18     15.72 o 
  -1  18  12      289.80      337.79     17.40 o 
   0  18  12        4.21       10.54      2.83 o 
  -1  19  12       19.82       10.16      1.58 o 
  -1  20  12        2.07        3.54      2.21 o 
  -6   1  13        9.73       11.38      3.67 o 
  -5   1  13        4.32        6.68      2.05 o 
  -4   1  13        2.75        5.75      1.73 o 
  -3   1  13       83.04       87.97      8.58 o 
  -2   1  13      610.63      637.44     22.46 o 
  -1   1  13      699.88      685.99     23.65 o 
   0   1  13        7.27       10.89      1.73 o 
   1   1  13      187.26      198.81     11.71 o 
   2   1  13      132.42      154.06      7.10 o 
   3   1  13       50.27       35.38      2.80 o 
   4   1  13        0.33        1.13      2.08 o 
  -6   2  13       31.56       29.14      8.50 o 
  -5   2  13        2.07       -0.18      2.72 o 
  -4   2  13       22.58       34.77      3.70 o 
  -3   2  13       18.37        8.74      3.78 o 
  -2   2  13       18.10       16.33      5.49 o 
  -1   2  13       71.57       56.69      7.14 o 
   0   2  13        1.42       -0.54      3.32 o 
   1   2  13       37.31       54.95      5.66 o 
   2   2  13       20.05       32.73      4.02 o 
   3   2  13        3.13        1.31      0.94 o 
   4   2  13       45.38       36.65      3.48 o 
  -6   3  13       55.20       56.33      6.51 o 
  -5   3  13       62.18       47.88      5.67 o 
  -4   3  13       46.15       35.26      2.88 o 
  -3   3  13        8.42        7.58      2.84 o 
  -2   3  13     1048.77      994.53     29.07 o 
  -1   3  13       36.63       30.93      4.82 o 
   0   3  13       39.67       29.68      4.66 o 
   1   3  13        9.98       10.03      1.25 o 
   2   3  13      173.25      189.80      9.25 o 
   3   3  13      259.93      325.25     13.66 o 
   4   3  13       75.76       88.34      9.36 o 
  -6   4  13       14.85       20.55      3.06 o 
  -5   4  13        1.29        2.33      2.25 o 
  -4   4  13        1.64        1.44      1.37 o 
  -3   4  13       14.14       12.93      3.27 o 
  -2   4  13        2.31        6.93      2.61 o 
  -1   4  13        0.25        1.39      1.35 o 
   0   4  13       67.65       54.34      6.94 o 
   1   4  13       58.98       38.29      4.04 o 
   2   4  13        0.61        5.98      1.00 o 
   3   4  13       76.66       92.30      6.12 o 
  -5   5  13      319.26      372.10     16.08 o 
  -4   5  13       11.49       11.93      1.54 o 
  -3   5  13      219.12      265.51     12.13 o 
  -2   5  13        3.75        7.53      2.14 o 
  -1   5  13        0.57        2.49      2.26 o 
   0   5  13       15.80       20.58      3.10 o 
   1   5  13       47.08       45.96      4.85 o 
   2   5  13      255.00      256.42     11.52 o 
   3   5  13      114.73      113.05      7.17 o 
  -5   6  13       11.53       16.27      3.28 o 
  -4   6  13        2.11        5.81      1.63 o 
  -3   6  13       15.57       14.56      2.11 o 
  -2   6  13       20.49       20.75      3.72 o 
  -1   6  13      142.35      151.36     10.23 o 
   0   6  13        5.72        8.29      3.28 o 
   1   6  13        0.09        2.91      1.26 o 
   2   6  13        0.01        4.14      1.03 o 
   3   6  13        3.02        5.00      3.29 o 
  -5   7  13        5.76       13.13      1.96 o 
  -4   7  13      172.31      169.10      9.98 o 
  -3   7  13       59.31       51.98      6.55 o 
  -2   7  13       25.49       29.81      3.56 o 
  -1   7  13       29.16       26.80      3.83 o 
   0   7  13        0.72        1.81      1.05 o 
   1   7  13      163.54      160.04     10.62 o 
   2   7  13       69.48       74.93      5.58 o 
   3   7  13      108.82      115.76      7.21 o 
  -5   8  13       46.87       50.02      4.36 o 
  -4   8  13       40.23       47.28      7.13 o 
  -3   8  13       19.28       29.92      4.37 o 
  -2   8  13        0.66        4.17      2.46 o 
  -1   8  13        0.16        3.94      1.02 o 
   0   8  13       51.13       48.03      6.31 o 
   1   8  13        8.36        6.75      1.13 o 
   2   8  13       15.02       17.00      3.10 o 
   3   8  13       17.20       18.41      2.03 o 
  -5   9  13       13.59       12.08      1.83 o 
  -4   9  13       69.89       66.80     12.09 o 
  -3   9  13      119.41      105.54     12.64 o 
  -2   9  13      490.00      390.58     17.58 o 
  -1   9  13      194.92      182.33     14.23 o 
   0   9  13      131.14      112.37      8.59 o 
   1   9  13       66.42       76.73      6.62 o 
   2   9  13       75.10       89.57     10.58 o 
   3   9  13       52.35       57.01      7.68 o 
  -5  10  13        0.11       -2.61      3.05 o 
  -4  10  13        1.63       10.50      2.72 o 
  -3  10  13        3.45        7.67      3.10 o 
  -2  10  13        1.69        1.59      1.55 o 
  -1  10  13        2.39        1.57      2.90 o 
   0  10  13        0.56        0.44      1.59 o 
   1  10  13        2.81        8.41      1.59 o 
   2  10  13        4.03        4.47      2.13 o 
   3  10  13        4.69        4.34      2.30 o 
  -5  11  13        2.93        7.00      3.05 o 
  -4  11  13       10.41       13.98      2.62 o 
  -3  11  13      124.05      155.36     11.57 o 
  -2  11  13      172.95      208.06     12.51 o 
  -1  11  13      142.07      150.29     10.43 o 
   0  11  13      118.38      123.74      9.01 o 
   1  11  13      152.89      152.75     10.13 o 
   2  11  13        9.20        8.68      2.17 o 
  -4  12  13        2.00        4.99      3.39 o 
  -3  12  13        3.27        1.77      1.46 o 
  -2  12  13        0.18       -1.82      1.86 o 
  -1  12  13       74.55       64.35      5.82 o 
   0  12  13       43.99       52.97      8.24 o 
   1  12  13        0.66        4.38      3.45 o 
  -4  13  13       29.60       24.09      4.96 o 
  -3  13  13      114.24      102.38      8.80 o 
  -2  13  13      115.79       97.30      7.79 o 
  -1  13  13       82.59       78.26      6.64 o 
   0  13  13       20.59       21.92      5.27 o 
   1  13  13       48.89       67.83     12.09 o 
  -4  14  13        2.85        9.03      3.05 o 
  -3  14  13        9.17       10.78      1.59 o 
  -2  14  13        0.23        0.50      1.35 o 
  -1  14  13        4.31        5.56      1.95 o 
   0  14  13        1.14        3.10      1.31 o 
   1  14  13        3.48        6.29      2.48 o 
  -4  15  13       87.20       98.73     13.95 o 
  -3  15  13        7.90       13.15      3.28 o 
  -2  15  13       74.24       76.03     13.79 o 
  -1  15  13      131.28      149.32     10.48 o 
   0  15  13      104.94      122.45      8.86 o 
  -2  16  13       15.11       12.35      2.26 o 
  -1  16  13        4.33        7.97      1.64 o 
   0  16  13       14.96       29.27      6.66 o 
  -1  17  13       65.99       65.33      7.93 o 
   0  17  13        2.05        5.76      2.08 o 
  -1  18  13        2.31        6.33      2.48 o 
  -5   0  14        2.81        1.02      2.48 o 
  -4   0  14       39.56       29.79      4.63 o 
  -3   0  14       12.30        4.52      1.55 o 
  -2   0  14      340.04      326.52     23.38 o 
  -1   0  14      302.52      288.14     21.87 o 
   0   0  14        3.17        1.82      1.59 o 
   1   0  14       85.39       93.55     10.98 o 
   2   0  14       33.99       28.51      5.67 o 
   3   0  14       48.83       54.43      6.09 o 
  -5   1  14        4.99        3.54      1.32 o 
  -4   1  14       39.67       41.29      3.95 o 
  -3   1  14        6.12        9.65      2.44 o 
  -2   1  14       11.22        7.88      3.43 o 
  -1   1  14        5.12        9.14      1.74 o 
   0   1  14       52.82       38.07      4.22 o 
   1   1  14       38.10       21.23      2.86 o 
   2   1  14        1.23       -0.46      3.52 o 
   3   1  14       12.50       21.60      2.59 o 
  -5   2  14       31.41       33.73      4.87 o 
  -4   2  14       37.51       53.01      5.19 o 
  -3   2  14       23.71       14.50      4.36 o 
  -2   2  14      183.29      206.83     12.74 o 
  -1   2  14      267.03      309.94     15.95 o 
   0   2  14        6.42        7.20      1.97 o 
   1   2  14        9.56       16.91      1.97 o 
   2   2  14       69.65       66.47      6.70 o 
   3   2  14      127.86      124.99      7.54 o 
  -5   3  14        3.45       11.73      1.71 o 
  -4   3  14       10.50       13.66      4.05 o 
  -3   3  14        0.15       -1.33      1.33 o 
  -2   3  14        7.90        2.61      1.79 o 
  -1   3  14       21.31       19.24      4.07 o 
   0   3  14      176.22      182.28     11.58 o 
   1   3  14       27.92       32.88      6.07 o 
   2   3  14        1.02        0.51      1.79 o 
   3   3  14       31.29       29.00      6.16 o 
  -5   4  14        1.73        2.93      2.27 o 
  -4   4  14        5.28        8.30      1.27 o 
  -3   4  14       28.71       30.31      4.81 o 
  -2   4  14      238.53      266.51     14.84 o 
  -1   4  14       87.72      105.69      8.56 o 
   0   4  14      174.28      193.11     11.98 o 
   1   4  14        2.89        6.34      1.19 o 
   2   4  14      134.87      147.00     11.29 o 
   3   4  14       68.04       69.91      7.55 o 
  -5   5  14        2.44        3.46      2.23 o 
  -4   5  14        0.82       -0.63      1.26 o 
  -3   5  14        4.46        7.46      2.46 o 
  -2   5  14       35.71       38.52      5.81 o 
  -1   5  14       66.33       67.56      7.07 o 
   0   5  14       47.65       40.94      6.29 o 
   1   5  14       26.17       35.77      9.23 o 
   2   5  14       13.99        9.08      1.42 o 
   3   5  14       12.06        7.57      2.30 o 
  -5   6  14       97.01       96.66      9.51 o 
  -4   6  14      115.38      113.48      9.97 o 
  -3   6  14       48.37       41.51      5.78 o 
  -2   6  14        0.51        2.17      1.97 o 
  -1   6  14      594.91      569.67     22.29 o 
   0   6  14       65.52       50.05      5.46 o 
   1   6  14       57.98       66.80      6.00 o 
   2   6  14       24.89       24.81      3.04 o 
   3   6  14       64.86       85.41     10.85 o 
  -5   7  14       32.99       35.45      4.06 o 
  -4   7  14        6.22        8.56      5.71 o 
  -3   7  14        1.41        2.41      1.21 o 
  -2   7  14        0.14       -0.01      2.99 o 
  -1   7  14       98.48       98.83      8.21 o 
   0   7  14       15.41       19.37      3.35 o 
   1   7  14       31.35       40.84      4.12 o 
   2   7  14        7.25        1.64      3.19 o 
  -5   8  14       50.61       52.12     12.71 o 
  -4   8  14      155.27      216.89     14.55 o 
  -3   8  14       75.52      103.91      8.50 o 
  -2   8  14      115.49      156.40     10.55 o 
  -1   8  14        4.65        9.09      2.17 o 
   0   8  14       26.21       27.27      4.64 o 
   1   8  14       31.36       28.61      4.11 o 
   2   8  14       69.06       67.68      8.26 o 
  -4   9  14       13.19       17.27      3.37 o 
  -3   9  14        1.98        1.59      1.38 o 
  -2   9  14       19.90       16.84      5.91 o 
  -1   9  14        7.36        5.40      1.95 o 
   0   9  14      211.38      186.19     12.84 o 
   1   9  14        5.50        3.16      1.34 o 
  -4  10  14       20.57        5.93      5.89 o 
  -3  10  14       53.02       43.75      4.60 o 
  -2  10  14       55.56       65.89      6.91 o 
  -1  10  14      167.39      159.28     11.11 o 
   0  10  14       23.33       28.06      3.36 o 
   1  10  14        2.36        6.22      1.62 o 
  -3  11  14       21.05       20.90      5.09 o 
  -2  11  14        3.79        3.42      1.36 o 
  -1  11  14        2.95        6.75      1.51 o 
   0  11  14       20.18       25.34      3.51 o 
   1  11  14        2.04        3.06      1.46 o 
  -4  12  14       25.29       21.83      5.27 o 
  -2  12  14      166.97      163.56     11.21 o 
  -1  12  14      114.83      100.84      8.10 o 
   0  12  14       98.70       90.35      7.49 o 
  -2  13  14       13.89        5.93      1.99 o 
  -1  13  14        0.27       -1.14      2.21 o 
   0  13  14        8.03       14.75      3.21 o 
  -2  14  14       96.04      121.05     12.93 o 
  -1  14  14      105.59      124.39      9.31 o 
   0  14  14      103.58      127.69     12.31 o 
  -2  15  14        7.54       10.76      2.70 o 
   0  15  14        0.69        2.48      2.21 o 
  -4   1  15       45.20       51.00      4.92 o 
  -3   1  15       61.84       75.24      6.88 o 
  -2   1  15       77.82       85.08     10.03 o 
  -1   1  15       63.27       73.26      7.76 o 
   0   1  15       29.86       31.27      4.47 o 
   1   1  15        6.37        9.59      2.61 o 
   2   1  15        1.73        5.39      5.78 o 
  -4   2  15        1.27        2.92      1.34 o 
  -3   2  15        1.08        2.69      1.42 o 
  -2   2  15        2.02       -0.65      2.57 o 
  -1   2  15        0.72        0.96      1.49 o 
   0   2  15      134.04      171.86     11.37 o 
   1   2  15        6.49        2.12      2.15 o 
   2   2  15        2.09       -2.13      2.13 o 
  -4   3  15        0.47        4.34      1.87 o 
  -3   3  15       58.33       62.61     12.91 o 
  -2   3  15        3.12       -0.67      1.25 o 
  -1   3  15      153.49      146.68     10.66 o 
   0   3  15      151.34      168.88     11.34 o 
   1   3  15       59.15       53.69     11.51 o 
   2   3  15       51.45       58.93      6.73 o 
  -4   4  15       19.64       23.22      2.63 o 
  -3   4  15       20.54       29.63      8.30 o 
  -2   4  15        0.02       -0.29      2.41 o 
  -1   4  15        0.03       -1.29      1.29 o 
   0   4  15        0.69        0.62      1.86 o 
   1   4  15        2.92        3.25      1.43 o 
   2   4  15       13.50       30.95      3.90 o 
  -4   5  15       77.16       95.48      7.94 o 
  -3   5  15       13.94       34.11      5.91 o 
  -2   5  15       93.00       97.12      8.59 o 
  -1   5  15      268.73      279.61     15.59 o 
   0   5  15      180.88      179.42     11.86 o 
   1   5  15       31.51       24.05      3.07 o 
   2   5  15       42.43       44.58      5.14 o 
  -4   6  15        1.59        4.38      2.88 o 
  -3   6  15       11.32       12.21      3.05 o 
  -2   6  15        0.89        4.33      2.15 o 
  -1   6  15       30.09       29.52      4.47 o 
   0   6  15        7.45       11.47      2.21 o 
   1   6  15        0.60        2.62      3.50 o 
  -4   7  15        2.79        1.06      2.52 o 
  -3   7  15       33.90       43.68      7.04 o 
  -2   7  15       13.86       20.37      4.74 o 
  -1   7  15      192.99      203.89     13.11 o 
   0   7  15      219.94      206.51     13.13 o 
   1   7  15       13.92        7.04      2.39 o 
  -4   8  15       29.90       30.77      8.46 o 
  -3   8  15        6.22        7.93      2.13 o 
  -2   8  15        0.14        2.71      1.47 o 
  -1   8  15        0.52       -1.05      1.24 o 
   0   8  15        0.36        1.85      1.31 o 
   1   8  15        1.48        2.04      2.13 o 
  -3   9  15       38.70       23.47      5.80 o 
  -2   9  15       36.14       24.04      3.79 o 
  -1   9  15       38.37       32.91      8.85 o 
   0   9  15       39.06       50.60      5.30 o 
   1   9  15       11.18       13.50      2.17 o 
  -3  10  15        2.03        0.40      2.17 o 
  -2  10  15        5.00       10.23      2.30 o 
  -1  10  15        2.83        9.09      3.45 o 
   0  10  15       66.67       98.20     10.23 o 
   1  10  15       20.83       35.11      6.82 o 
  -2  11  15       72.18       86.11     11.07 o 
  -1  11  15       66.02       94.26     10.98 o 
   0  11  15       14.97       23.33      2.70 o 
  -2  12  15       36.36       45.47      8.99 o 
  -2   0  16       45.11       45.07      9.52 o 
  -1   0  16        1.38        0.04      2.44 o 
  -2   1  16        7.55        7.87      3.45 o 
  -1   1  16        7.14        6.19      1.48 o 
  -2   2  16       44.13       51.89      6.91 o 
  -1   2  16       13.47       13.40      4.58 o 
  -2   3  16        0.11       -0.97      1.90 o 
  -1   3  16        0.00       -1.55      1.90 o 
  -2   4  16       41.04       39.89      9.16 o 
                                                 
